# Supplementary material for: Cerium isotopes unveil hydrogenetic Fe-Mn encrustation occurring throughout from the oxygen minimum zone to the deep pacific
Source: Sci Adv. 2026 May 1;12(18):eaee2813. doi: 10.1126/sciadv.aee2813 (PMC13134640; doi:10.1126/sciadv.aee2813)
Supplement: Supplementary file 2 — Supplementary Dataset [file sciadv.aee2813_supplementary_dataset.zip]

Archive with 1 entries (1 files):
- aee2813_supplementary_dataset.xlsx
