# Supplementary material for: Cerium isotopes unveil hydrogenetic Fe-Mn encrustation occurring throughout from the oxygen minimum zone to the deep pacific
Source: Sci Adv. 2026 May 1;12(18):eaee2813. doi: 10.1126/sciadv.aee2813 (PMC13134640; doi:10.1126/sciadv.aee2813)
Supplement: Supplementary file 2 — Supplementary Dataset [file sciadv.aee2813_supplementary_dataset.zip › aee2813_supplementary_dataset.xlsx]

## Sheet: Reference Mn EXAFS
k	energy	BIR	TOD	d-MnO2
0	6544.49	0	0	0
0.05	6544.5	-0.00380923	-0.000918858	-0.000709002
0.1	6544.53	-0.0144203	-0.00393766	-0.00309939
0.15	6544.57	-0.0306084	-0.00944974	-0.00756622
0.2	6544.64	-0.0511486	-0.0178484	-0.0145046
0.25	6544.73	-0.074816	-0.0295271	-0.0243095
0.3	6544.83	-0.103211	-0.0413538	-0.0353789
0.35	6544.95	-0.138227	-0.0538198	-0.045835
0.4	6545.1	-0.176984	-0.066777	-0.0565089
0.45	6545.26	-0.219131	-0.0796148	-0.0667215
0.5	6545.44	-0.263697	-0.0915067	-0.0756204
0.55	6545.64	-0.310386	-0.101647	-0.0826608
0.6	6545.86	-0.357928	-0.109186	-0.0868154
0.65	6546.1	-0.405173	-0.11347	-0.0872485
0.7	6546.35	-0.451513	-0.113536	-0.0831858
0.75	6546.63	-0.496681	-0.106238	-0.0752745
0.8	6546.93	-0.536612	-0.0969356	-0.0611065
0.85	6547.24	-0.574734	-0.0812748	-0.0420126
0.9	6547.57	-0.602613	-0.0582571	-0.0132439
0.95	6547.93	-0.629794	-0.033933	0.0155
1	6548.3	-0.645061	0.00936686	0.0482613
1.05	6548.69	-0.664301	0.0415911	0.0731335
1.1	6549.1	-0.654057	0.0735888	0.0987976
1.15	6549.53	-0.640026	0.0876195	0.10569
1.2	6549.97	-0.626576	0.0848241	0.0960455
1.25	6550.44	-0.573651	0.0610088	0.0635973
1.3	6550.93	-0.507817	0.024141	0.029346
1.35	6551.43	-0.424922	-0.0187581	-0.0179096
1.4	6551.95	-0.310981	-0.0719551	-0.0652577
1.45	6552.5	-0.168843	-0.121922	-0.107836
1.5	6553.06	-0.00267754	-0.159845	-0.142182
1.55	6553.64	0.165208	-0.185188	-0.163336
1.6	6554.24	0.345968	-0.195872	-0.167648
1.65	6554.86	0.551254	-0.184704	-0.155551
1.7	6555.5	0.742155	-0.160088	-0.129026
1.75	6556.16	0.859758	-0.106625	-0.0907858
1.8	6556.83	0.872842	-0.0473889	-0.0290671
1.85	6557.53	0.754659	0.0323769	0.0559829
1.9	6558.24	0.605619	0.142094	0.162352
1.95	6558.97	0.418713	0.263096	0.273304
2	6559.73	0.278101	0.391861	0.383986
2.05	6560.5	0.179527	0.509235	0.486091
2.1	6561.29	0.124722	0.61173	0.567343
2.15	6562.1	0.113287	0.688429	0.630351
2.2	6562.93	0.150413	0.739177	0.663464
2.25	6563.78	0.228855	0.759246	0.675404
2.3	6564.64	0.358441	0.750293	0.651053
2.35	6565.53	0.519139	0.727906	0.624166
2.4	6566.43	0.691433	0.68382	0.57331
2.45	6567.36	0.868324	0.601252	0.491598
2.5	6568.3	0.994436	0.478431	0.358406
2.55	6569.26	1.0366	0.327848	0.212835
2.6	6570.24	1.00692	0.143311	0.062079
2.65	6571.24	0.951144	-0.0186494	-0.086652
2.7	6572.26	0.853562	-0.214786	-0.264363
2.75	6573.3	0.741746	-0.396404	-0.437512
2.8	6574.36	0.603534	-0.543134	-0.589163
2.85	6575.43	0.383325	-0.674876	-0.707786
2.9	6576.53	0.116134	-0.804613	-0.810346
2.95	6577.64	-0.136042	-0.91767	-0.898771
3	6578.78	-0.420732	-1.0114	-0.977347
3.05	6579.93	-0.697	-1.09153	-1.05032
3.1	6581.1	-0.903742	-1.15436	-1.09331
3.15	6582.29	-1.06946	-1.18896	-1.11116
3.2	6583.5	-1.21368	-1.17303	-1.07186
3.25	6584.73	-1.32453	-1.10044	-0.988111
3.3	6585.98	-1.42306	-0.998288	-0.883554
3.35	6587.24	-1.51199	-0.893845	-0.791766
3.4	6588.53	-1.54834	-0.80499	-0.699628
3.45	6589.84	-1.55227	-0.7165	-0.586059
3.5	6591.16	-1.47607	-0.600869	-0.456497
3.55	6592.5	-1.32834	-0.466003	-0.360587
3.6	6593.86	-1.17577	-0.288571	-0.174797
3.65	6595.25	-1.03211	-0.0854648	0.0267524
3.7	6596.65	-0.920511	0.118337	0.255482
3.75	6598.07	-0.744778	0.396614	0.512308
3.8	6599.5	-0.592593	0.622383	0.683539
3.85	6600.96	-0.363903	0.824378	0.863998
3.9	6602.44	-0.0914701	0.97365	0.984231
3.95	6603.93	0.21255	1.07192	1.09445
4	6605.45	0.535133	1.11728	1.12687
4.05	6606.98	0.785036	1.11335	1.07151
4.1	6608.53	1.00512	1.06264	1.02713
4.15	6610.1	1.16352	0.980476	0.948182
4.2	6611.7	1.23203	0.887785	0.816861
4.25	6613.31	1.28458	0.740854	0.667629
4.3	6614.93	1.24814	0.633354	0.508853
4.35	6616.58	1.12765	0.530225	0.427089
4.4	6618.25	0.97686	0.429098	0.336847
4.45	6619.93	0.848494	0.379297	0.25314
4.5	6621.64	0.690817	0.370956	0.251703
4.55	6623.36	0.543027	0.389449	0.294061
4.6	6625.11	0.388445	0.427775	0.355533
4.65	6626.87	0.325733	0.470608	0.385647
4.7	6628.65	0.313903	0.501293	0.431095
4.75	6630.45	0.329364	0.505765	0.450205
4.8	6632.27	0.441678	0.460072	0.40785
4.85	6634.11	0.511646	0.404322	0.336501
4.9	6635.96	0.567472	0.34612	0.272021
4.95	6637.84	0.577222	0.241946	0.160393
5	6639.74	0.547099	0.140022	0.0818096
5.05	6641.65	0.451874	0.0541244	0.0287929
5.1	6643.58	0.328164	-0.0124848	-0.0440678
5.15	6645.54	0.234165	-0.0538551	-0.0976542
5.2	6647.51	0.13416	-0.0841314	-0.103567
5.25	6649.5	0.0629899	-0.104608	-0.103082
5.3	6651.51	0.0335693	-0.128666	-0.103185
5.35	6653.54	0.0336823	-0.183515	-0.188764
5.4	6655.59	0.0131885	-0.265994	-0.233302
5.45	6657.65	-0.00775298	-0.41686	-0.372558
5.5	6659.74	-0.0111468	-0.625845	-0.6104
5.55	6661.84	-0.107998	-0.854866	-0.822045
5.6	6663.97	-0.200681	-1.08895	-1.07151
5.65	6666.11	-0.418494	-1.3495	-1.30788
5.7	6668.27	-0.64923	-1.53081	-1.48537
5.75	6670.45	-0.900681	-1.60693	-1.53086
5.8	6672.65	-1.15952	-1.60594	-1.57548
5.85	6674.87	-1.36285	-1.51993	-1.43448
5.9	6677.11	-1.58756	-1.36098	-1.29216
5.95	6679.37	-1.57077	-1.15516	-1.08989
6	6681.65	-1.53223	-0.912183	-0.819158
6.05	6683.94	-1.36632	-0.665902	-0.580638
6.1	6686.26	-1.11558	-0.434103	-0.357381
6.15	6688.59	-0.884879	-0.206161	-0.115927
6.2	6690.94	-0.651437	-0.00960948	0.079805
6.25	6693.31	-0.422084	0.212035	0.28485
6.3	6695.71	-0.228221	0.400583	0.501701
6.35	6698.12	-0.0787624	0.621271	0.675282
6.4	6700.54	0.0532082	0.821034	0.876591
6.45	6702.99	0.218955	1.011	1.03689
6.5	6705.46	0.326419	1.21019	1.11883
6.55	6707.94	0.552848	1.35939	1.31548
6.6	6710.45	0.741935	1.46905	1.3525
6.65	6712.97	1.01353	1.50172	1.42811
6.7	6715.52	1.16622	1.48329	1.40926
6.75	6718.08	1.27555	1.29259	1.26675
6.8	6720.66	1.29322	1.06433	1.10243
6.85	6723.26	1.20764	0.793371	0.842004
6.9	6725.88	1.15354	0.476049	0.572043
6.95	6728.52	1.03662	0.222129	0.313537
7	6731.18	0.65013	-0.0234084	0.0217629
7.05	6733.85	0.272957	-0.202366	-0.190141
7.1	6736.55	0.0669	-0.313136	-0.328498
7.15	6739.26	-0.0979949	-0.405273	-0.4439
7.2	6742	-0.240866	-0.484061	-0.508713
7.25	6744.75	-0.278552	-0.537223	-0.592943
7.3	6747.52	-0.335645	-0.566773	-0.585536
7.35	6750.31	-0.302513	-0.563525	-0.623671
7.4	6753.12	-0.332003	-0.579819	-0.644129
7.45	6755.95	-0.427111	-0.554342	-0.554206
7.5	6758.8	-0.350978	-0.533876	-0.571413
7.55	6761.67	-0.269831	-0.448867	-0.493794
7.6	6764.55	-0.209315	-0.380446	-0.47562
7.65	6767.46	-0.0560066	-0.267151	-0.372512
7.7	6770.38	-0.0807204	-0.212808	-0.291439
7.75	6773.32	0.0101865	-0.119045	-0.265043
7.8	6776.29	0.0245773	-0.0123258	-0.0985769
7.85	6779.27	0.0613854	0.0969384	-0.0243295
7.9	6782.27	0.0221513	0.193762	0.0485454
7.95	6785.29	0.0785389	0.22079	0.100923
8	6788.33	0.0780979	0.172695	0.198983
8.05	6791.38	0.640979	0.126761	0.0351709
8.1	6794.46	0.157302	-0.0047451	2.03327e-05
8.15	6797.56	0.136358	-0.102772	-0.0569691
8.2	6800.67	0.644549	-0.119816	-0.203833
8.25	6803.8	0.0469955	-0.114504	-0.228363
8.3	6806.96	0.0463996	-0.112171	-0.150616
8.35	6810.13	-0.129188	-0.125876	0.00507279
8.4	6813.32	-0.260682	-0.130004	-0.0156884
8.45	6816.53	-0.383794	-0.126387	0.12372
8.5	6819.76	-0.448993	-0.0800035	0.0694833
8.55	6823.01	-0.781216	-0.0560956	0.159027
8.6	6826.27	-0.506253	-0.0696958	0.194289
8.65	6829.56	-0.512319	-0.020329	0.141527
8.7	6832.86	-0.571583	0.0234655	0.201273
8.75	6836.19	-0.447815	0.113927	0.198052
8.8	6839.53	-0.571743	0.214341	0.305962
8.85	6842.89	-0.307648	0.365285	0.37267
8.9	6846.28	-0.273488	0.450221	0.417437
8.95	6849.68	0.0336942	0.56272	0.500916
9	6853.1	0.278484	0.633663	0.508159
9.05	6856.53	0.483978	0.730645	0.598466
9.1	6859.99	0.640275	0.743581	0.562266
9.15	6863.47	0.748395	0.669924	0.546029
9.2	6866.96	0.878965	0.540756	0.446362
9.25	6870.48	0.945965	0.343224	0.326967
9.3	6874.01	0.807352	0.141034	0.176093
9.35	6877.57	0.48773	-0.102223	0.0796189
9.4	6881.14	0.276665	-0.253616	-0.193567
9.45	6884.73	0.0346248	-0.354522	-0.308207
9.5	6888.34	-0.125492	-0.401407	-0.46617
9.55	6891.97	-0.226775	-0.49291	-0.435086
9.6	6895.62	-0.285951	-0.603229	-0.501523
9.65	6899.28	-0.40566	-0.646282	-0.505219
9.7	6902.97	-0.4669	-0.635338	-0.659293
9.75	6906.67	-0.580499	-0.642818	-0.629143
9.8	6910.4	-0.39645	-0.611246	-0.605643
9.85	6914.14	-0.428793	-0.593719	-0.663118
9.9	6917.9	-0.431913	-0.535716	-0.597717
9.95	6921.69	-0.360041	-0.449097	-0.504999
10	6925.49	-0.393893	-0.338511	-0.339394
10.05	6929.31	-0.247575	-0.211893	-0.314368
10.1	6933.14	-0.0482674	-0.0200755	-0.156059
10.15	6937	0.0397446	0.135242	-0.145502
10.2	6940.88	0.129859	0.24394	0.15225
10.25	6944.77	0.42013	0.377247	0.200735
10.3	6948.69	0.432807	0.446082	0.408113
10.35	6952.62	0.511202	0.519647	0.430319
10.4	6956.57	0.488643	0.543798	0.493046
10.45	6960.55	0.294538	0.559617	0.491847
10.5	6964.54	0.547612	0.460934	0.441356
10.55	6968.55	0.439826	0.372776	0.578108
10.6	6972.58	0.426248	0.259582	0.329329
10.65	6976.63	0.035302	0.0908437	0.402059
10.7	6980.69	-0.0333903	-0.0328688	0.119741
10.75	6984.78	-0.410715	0.00565796	0.299769
10.8	6988.88	-0.297844	-0.0420771	0.0527784
10.85	6993.01	-0.147887	-0.0228104	0.0579571
10.9	6997.15	-0.351354	-0.0260178	-0.0639433
10.95	7001.31	-0.38231	-0.0509939	0.00353175
11	7005.5	-0.202638	-0.056612	-0.212354
11.05	7009.7	-0.294685	-0.0210871	-0.108998
11.1	7013.92	-0.164748	-0.0108154	-0.222923
11.15	7018.15	-0.237922	-0.0207842	-0.0849724
11.2	7022.41	-0.243254	-0.0173825	-0.205484
11.25	7026.69	-0.183627	0.0156053	-0.120418
11.3	7030.98	-0.108772	0.0859123	-0.0744621
11.35	7035.3	0.084361	0.0855568	-0.0269483
11.4	7039.63	0.393542	0.0492274	0.0367226
11.45	7043.99	0.653046	-0.00571654	0.143292
11.5	7048.36	0.508054	0.036121	0.238404
11.55	7052.75	0.483771	-0.0791921	0.236782
11.6	7057.16	0.308522	-0.143016	-0.0612732
11.65	7061.59	0.504456	-0.199216	-0.0464073
11.7	7066.04	0.380306	-0.295268	-0.142343
11.75	7070.5	0.343846	-0.35277	-0.285466
11.8	7074.99	-0.00795241	-0.389383	-0.466034
11.85	7079.49	-0.137254	-0.518026	-0.491822
11.9	7084.02	-0.114656	-0.512926	-0.590972
11.95	7088.56	-0.443852	-0.516887	-0.469255

## Sheet: Sample Mn EXAFS
k	energy	Mn-V08_0_s_intp.ex3	Mn-V18_0_s_intp.ex3	Mn-V24_0_s_intp.ex3	Mn-V34_0_s_intp.ex3	Mn-V36_0_s_intp.ex3	Mn-V57_0_s_intp.ex3	Mn-V58_0_s_intp.ex3	Mn-V59_0_s_intp.ex3
0	6551.74	0	0	0	0	0	0	0	0
0.05	6551.75	-0.000739532	-0.000780996	-0.000943544	-0.000996971	-0.00100114	-0.000899683	-0.00146219	-0.000888215
0.1	6551.78	-0.0033672	-0.0034907	-0.00399117	-0.00429177	-0.00431755	-0.00384395	-0.00621111	-0.00381896
0.15	6551.83	-0.0084966	-0.00867916	-0.00946835	-0.0103402	-0.0104187	-0.00920063	-0.0147903	-0.00919137
0.2	6551.89	-0.0167413	-0.0168965	-0.0177006	-0.0195982	-0.0197741	-0.0173376	-0.0277432	-0.0174046
0.25	6551.98	-0.028715	-0.0286926	-0.0290133	-0.0325214	-0.0328532	-0.0286225	-0.0456133	-0.0288578
0.3	6552.08	-0.042298	-0.0420911	-0.0418712	-0.0456273	-0.0460846	-0.041445	-0.0663356	-0.0418669
0.35	6552.21	-0.0549937	-0.0547666	-0.0544822	-0.0594809	-0.0600498	-0.0539214	-0.087497	-0.0544603
0.4	6552.35	-0.0681441	-0.0679002	-0.0675105	-0.0738738	-0.0745973	-0.0668624	-0.110184	-0.0675212
0.45	6552.51	-0.0810311	-0.0807633	-0.0802066	-0.0880779	-0.0890451	-0.0795762	-0.133512	-0.0803483
0.5	6552.69	-0.0924738	-0.0922228	-0.0917154	-0.101273	-0.102562	-0.0910803	-0.156327	-0.0918562
0.55	6552.89	-0.102178	-0.101966	-0.101461	-0.112853	-0.11426	-0.100972	-0.177657	-0.101599
0.6	6553.11	-0.109279	-0.108989	-0.108324	-0.121791	-0.123394	-0.108117	-0.195905	-0.108793
0.65	6553.35	-0.112535	-0.111991	-0.111328	-0.127237	-0.129004	-0.111619	-0.210798	-0.112551
0.7	6553.61	-0.110881	-0.10974	-0.109469	-0.127958	-0.129856	-0.110579	-0.222088	-0.111879
0.75	6553.88	-0.105023	-0.102306	-0.102824	-0.120747	-0.122606	-0.105002	-0.226868	-0.106864
0.8	6554.18	-0.0915257	-0.0864416	-0.08908	-0.110724	-0.113401	-0.0921527	-0.229877	-0.0947737
0.85	6554.49	-0.0725459	-0.0660841	-0.0695025	-0.0932766	-0.096129	-0.0748811	-0.223661	-0.0772731
0.9	6554.83	-0.0405822	-0.0325011	-0.0373688	-0.0685365	-0.0706329	-0.0446608	-0.209173	-0.0465016
0.95	6555.18	-0.00941014	0.00146652	-0.00480784	-0.0412433	-0.0439572	-0.0143077	-0.186072	-0.0168898
1	6555.55	0.0283097	0.0418682	0.0332787	0.00793678	0.00714462	0.0233185	-0.151216	0.0204269
1.05	6555.94	0.0561313	0.0719131	0.0611295	0.045254	0.0436943	0.0512007	-0.118	0.0486427
1.1	6556.35	0.085875	0.103083	0.0897637	0.0834928	0.0825549	0.0816869	-0.0492241	0.0816412
1.15	6556.78	0.0927426	0.110532	0.0957992	0.102836	0.102231	0.0898268	0.011966	0.0921806
1.2	6557.23	0.0813745	0.0975221	0.0830966	0.101412	0.101046	0.0785586	0.0660274	0.0846122
1.25	6557.69	0.0456265	0.0590135	0.0462256	0.0777855	0.0776288	0.0444177	0.117199	0.0541897
1.3	6558.18	0.00629423	0.0162575	0.00656364	0.0372654	0.0362332	0.00725268	0.144336	0.016553
1.35	6558.68	-0.0468428	-0.040902	-0.048247	-0.0116454	-0.0105055	-0.0430648	0.129866	-0.0342026
1.4	6559.21	-0.100783	-0.10038	-0.102188	-0.0696973	-0.0692866	-0.0955917	0.0901598	-0.0877799
1.45	6559.75	-0.150768	-0.153076	-0.151753	-0.126524	-0.126721	-0.143419	0.0289698	-0.139741
1.5	6560.31	-0.190276	-0.194861	-0.192567	-0.169936	-0.172438	-0.182977	-0.0493287	-0.181385
1.55	6560.89	-0.211456	-0.21957	-0.215751	-0.200176	-0.201423	-0.204597	-0.102151	-0.203578
1.6	6561.49	-0.214937	-0.225139	-0.219749	-0.214212	-0.215343	-0.209424	-0.152074	-0.208624
1.65	6562.11	-0.200768	-0.212139	-0.205925	-0.204909	-0.206889	-0.196787	-0.190101	-0.196753
1.7	6562.75	-0.166263	-0.178584	-0.171331	-0.181124	-0.183752	-0.164118	-0.202405	-0.166419
1.75	6563.41	-0.120764	-0.133705	-0.124389	-0.126156	-0.128528	-0.120071	-0.183736	-0.123119
1.8	6564.08	-0.0511371	-0.0615174	-0.0540577	-0.0645136	-0.0671435	-0.0520149	-0.149675	-0.0560962
1.85	6564.78	0.0502075	0.0426026	0.0469037	0.0203617	0.0170056	0.0458733	-0.096791	0.040179
1.9	6565.49	0.173253	0.168074	0.170754	0.136477	0.13289	0.166054	-0.00687569	0.159283
1.95	6566.23	0.305444	0.305114	0.305392	0.265665	0.262418	0.29542	0.102613	0.289324
2	6566.98	0.440363	0.442134	0.439481	0.406305	0.404035	0.42839	0.236322	0.422809
2.05	6567.75	0.565727	0.56917	0.563496	0.534159	0.532114	0.552077	0.38294	0.549973
2.1	6568.54	0.670344	0.672997	0.66382	0.645921	0.644428	0.654103	0.530952	0.656512
2.15	6569.35	0.749785	0.747111	0.739784	0.729806	0.730873	0.731465	0.666238	0.740161
2.2	6570.18	0.793542	0.785085	0.782039	0.786404	0.787402	0.774826	0.789039	0.786163
2.25	6571.03	0.811762	0.798044	0.799829	0.811315	0.811953	0.793368	0.870582	0.80851
2.3	6571.9	0.796695	0.778655	0.784239	0.801256	0.802786	0.779812	0.907485	0.795267
2.35	6572.78	0.77192	0.75149	0.761328	0.775078	0.778716	0.757718	0.914236	0.76953
2.4	6573.69	0.717146	0.698723	0.711927	0.730839	0.734532	0.708293	0.886865	0.715664
2.45	6574.61	0.626465	0.61026	0.627125	0.648129	0.652265	0.622966	0.8344	0.627251
2.5	6575.55	0.482565	0.471639	0.485304	0.520358	0.520572	0.484195	0.746861	0.48583
2.55	6576.51	0.319556	0.309807	0.319783	0.360955	0.363557	0.323802	0.638664	0.325761
2.6	6577.5	0.145374	0.137678	0.148044	0.167699	0.169491	0.152607	0.496149	0.150517
2.65	6578.5	-0.0275791	-0.0352287	-0.0258091	-0.00416779	0.000559051	-0.0157807	0.302859	-0.0167088
2.7	6579.51	-0.232111	-0.242058	-0.228925	-0.209029	-0.208598	-0.218808	0.0633388	-0.220446
2.75	6580.55	-0.424108	-0.428835	-0.417967	-0.404475	-0.401865	-0.408227	-0.192179	-0.418936
2.8	6581.61	-0.592414	-0.594187	-0.58729	-0.560868	-0.55672	-0.576452	-0.378978	-0.588164
2.85	6582.69	-0.727931	-0.728814	-0.71883	-0.696349	-0.694753	-0.710658	-0.556938	-0.723896
2.9	6583.78	-0.858188	-0.857793	-0.845461	-0.831216	-0.830083	-0.838806	-0.724264	-0.852553
2.95	6584.9	-0.975191	-0.973171	-0.963884	-0.950799	-0.947828	-0.95444	-0.876189	-0.970669
3	6586.03	-1.07406	-1.07009	-1.05978	-1.04961	-1.0469	-1.05252	-1.00118	-1.07082
3.05	6587.18	-1.15893	-1.15599	-1.14578	-1.13563	-1.13478	-1.13925	-1.10829	-1.15892
3.1	6588.35	-1.22169	-1.21993	-1.21164	-1.20162	-1.2004	-1.203	-1.20039	-1.22554
3.15	6589.54	-1.25355	-1.25193	-1.23908	-1.24295	-1.23979	-1.23679	-1.27657	-1.25508
3.2	6590.75	-1.22959	-1.23136	-1.22196	-1.23033	-1.22737	-1.21686	-1.3202	-1.23446
3.25	6591.98	-1.15088	-1.1536	-1.14286	-1.16221	-1.16374	-1.14042	-1.31126	-1.15896
3.3	6593.23	-1.04308	-1.04763	-1.03211	-1.05557	-1.05688	-1.03343	-1.24191	-1.05072
3.35	6594.5	-0.938389	-0.944391	-0.931132	-0.948257	-0.948743	-0.930161	-1.12985	-0.945104
3.4	6595.78	-0.843733	-0.856568	-0.83839	-0.860666	-0.856523	-0.840587	-1.01301	-0.85215
3.45	6597.09	-0.739319	-0.752585	-0.732059	-0.770232	-0.767908	-0.736491	-0.918097	-0.749153
3.5	6598.41	-0.618279	-0.631705	-0.616851	-0.651826	-0.646907	-0.618093	-0.8118	-0.627927
3.55	6599.76	-0.501937	-0.518217	-0.502029	-0.509685	-0.507871	-0.505089	-0.687294	-0.516731
3.6	6601.12	-0.294165	-0.305884	-0.293282	-0.331353	-0.327721	-0.30299	-0.557039	-0.314196
3.65	6602.5	-0.0850594	-0.0901312	-0.0825311	-0.12125	-0.120384	-0.0950718	-0.346067	-0.101138
3.7	6603.9	0.165384	0.16805	0.169021	0.0921754	0.0958313	0.152123	-0.113917	0.149083
3.75	6605.32	0.454566	0.474648	0.458548	0.387733	0.387311	0.440405	0.121668	0.440686
3.8	6606.76	0.665598	0.689479	0.670741	0.629685	0.625973	0.648681	0.396081	0.651221
3.85	6608.21	0.870513	0.908756	0.86975	0.841932	0.841917	0.857044	0.615653	0.857695
3.9	6609.69	1.01157	1.05269	1.00773	1.01486	1.01078	0.997908	0.864398	1.0093
3.95	6611.19	1.12973	1.17826	1.12822	1.12254	1.1232	1.11976	1.0158	1.13418
4	6612.7	1.17704	1.21992	1.16691	1.17623	1.17492	1.16211	1.14033	1.18706
4.05	6614.23	1.15479	1.1942	1.14626	1.1774	1.1665	1.14635	1.18395	1.17806
4.1	6615.79	1.11221	1.14354	1.09926	1.12952	1.12529	1.10527	1.1712	1.13506
4.15	6617.36	1.00997	1.04344	0.996321	1.04668	1.04844	1.00462	1.12647	1.03338
4.2	6618.95	0.902581	0.93744	0.896678	0.947428	0.944113	0.90572	1.02935	0.943146
4.25	6620.56	0.776419	0.805389	0.7704	0.783347	0.779632	0.779488	0.916587	0.810907
4.3	6622.19	0.62245	0.647219	0.616343	0.674157	0.67289	0.624641	0.788122	0.653446
4.35	6623.83	0.534009	0.550705	0.523506	0.562327	0.55372	0.534291	0.633093	0.555715
4.4	6625.5	0.447319	0.455334	0.43533	0.449516	0.443256	0.449595	0.53289	0.477644
4.45	6627.19	0.396466	0.386591	0.387706	0.402441	0.390752	0.392015	0.460434	0.409924
4.5	6628.89	0.39597	0.377513	0.381709	0.386025	0.385744	0.386724	0.402696	0.412397
4.55	6630.62	0.42494	0.399376	0.407211	0.409034	0.404569	0.416801	0.395925	0.4304
4.6	6632.36	0.482449	0.452705	0.468067	0.453148	0.450224	0.467122	0.430026	0.482767
4.65	6634.12	0.533144	0.500284	0.511752	0.495571	0.49074	0.516727	0.490667	0.534232
4.7	6635.9	0.559136	0.52354	0.538678	0.529265	0.533578	0.543024	0.536906	0.550501
4.75	6637.7	0.558674	0.5296	0.546919	0.533839	0.531465	0.544119	0.566517	0.557787
4.8	6639.52	0.521794	0.492931	0.506165	0.49176	0.495783	0.508236	0.56003	0.515528
4.85	6641.36	0.44806	0.413864	0.443106	0.432179	0.438198	0.434083	0.525131	0.429748
4.9	6643.22	0.350729	0.317639	0.331291	0.373516	0.369548	0.336632	0.453845	0.338086
4.95	6645.09	0.230653	0.196361	0.219312	0.258995	0.259728	0.225892	0.356095	0.2208
5	6646.99	0.147096	0.115876	0.143439	0.150257	0.154841	0.141898	0.240487	0.147836
5.05	6648.9	0.0729738	0.0408498	0.0592205	0.047003	0.0534204	0.0634848	0.136558	0.0678923
5.1	6650.84	-0.0119541	-0.0395766	-0.0266061	-0.0284212	-0.0232583	-0.0174467	0.0355007	-0.00678515
5.15	6652.79	-0.0674299	-0.083194	-0.0697055	-0.0857117	-0.0803112	-0.0705066	-0.0375887	-0.0682005
5.2	6654.76	-0.0983916	-0.104903	-0.098888	-0.116328	-0.109339	-0.098687	-0.0723592	-0.0876534
5.25	6656.75	-0.119889	-0.112643	-0.111693	-0.13479	-0.125089	-0.117662	-0.10857	-0.126833
5.3	6658.76	-0.144097	-0.119602	-0.132172	-0.154493	-0.141244	-0.133899	-0.124283	-0.156451
5.35	6660.79	-0.202296	-0.144966	-0.168312	-0.202317	-0.195107	-0.182057	-0.168921	-0.216336
5.4	6662.84	-0.300389	-0.224778	-0.258498	-0.288075	-0.285044	-0.266014	-0.248656	-0.310291
5.45	6664.91	-0.459786	-0.361054	-0.417393	-0.434693	-0.431751	-0.417952	-0.382144	-0.451926
5.5	6666.99	-0.732529	-0.619133	-0.674127	-0.635655	-0.625207	-0.676634	-0.56569	-0.716147
5.55	6669.1	-1.03319	-0.924934	-0.983225	-0.876318	-0.875985	-0.981853	-0.802366	-1.00117
5.6	6671.22	-1.29437	-1.20446	-1.24364	-1.12577	-1.12943	-1.23648	-1.04432	-1.26167
5.65	6673.36	-1.50993	-1.4434	-1.46346	-1.4187	-1.4227	-1.45619	-1.28619	-1.4703
5.7	6675.53	-1.66856	-1.62839	-1.64714	-1.61443	-1.61983	-1.62956	-1.53087	-1.63534
5.75	6677.71	-1.74837	-1.74336	-1.72427	-1.71073	-1.72162	-1.71658	-1.69019	-1.71513
5.8	6679.91	-1.71804	-1.75305	-1.70999	-1.70808	-1.71377	-1.70225	-1.73505	-1.69289
5.85	6682.13	-1.6123	-1.64921	-1.61652	-1.61029	-1.63123	-1.60208	-1.68791	-1.58675
5.9	6684.37	-1.43523	-1.47931	-1.42926	-1.45055	-1.46249	-1.43393	-1.56587	-1.41803
5.95	6686.62	-1.2054	-1.25152	-1.2141	-1.22712	-1.24162	-1.20574	-1.35048	-1.17996
6	6688.9	-0.942779	-0.990842	-0.967683	-0.974474	-0.99049	-0.952335	-1.10573	-0.927664
6.05	6691.2	-0.681486	-0.723496	-0.70892	-0.720106	-0.724579	-0.697723	-0.832528	-0.673805
6.1	6693.51	-0.429134	-0.464723	-0.45096	-0.460566	-0.462263	-0.446375	-0.579482	-0.426953
6.15	6695.84	-0.181203	-0.225534	-0.204086	-0.215292	-0.218667	-0.205919	-0.333088	-0.19689
6.2	6698.2	0.0538498	-0.00222719	0.0141764	0.00607086	-0.00380935	0.0200605	-0.0905668	0.029841
6.25	6700.57	0.282482	0.219255	0.241482	0.22941	0.236506	0.244144	0.141651	0.240599
6.3	6702.96	0.499029	0.435795	0.466883	0.444479	0.447111	0.465447	0.357441	0.459814
6.35	6705.37	0.723114	0.655548	0.679712	0.65952	0.687779	0.679483	0.581741	0.676496
6.4	6707.8	0.939504	0.873609	0.897394	0.864533	0.889864	0.896317	0.806227	0.882567
6.45	6710.24	1.14739	1.10157	1.12388	1.08807	1.09345	1.10487	1.0149	1.09571
6.5	6712.71	1.33639	1.29658	1.32149	1.26816	1.28023	1.29834	1.21451	1.28397
6.55	6715.2	1.49113	1.47819	1.50364	1.43311	1.45106	1.45952	1.3934	1.44009
6.6	6717.7	1.60258	1.60694	1.60395	1.55551	1.57564	1.58307	1.52002	1.54356
6.65	6720.23	1.65334	1.66726	1.68795	1.60274	1.62601	1.63916	1.59852	1.58094
6.7	6722.77	1.62331	1.65498	1.6447	1.59463	1.61143	1.61396	1.62048	1.55073
6.75	6725.33	1.42744	1.4943	1.4611	1.44226	1.44539	1.44597	1.53763	1.38003
6.8	6727.91	1.1702	1.25843	1.22653	1.19693	1.21468	1.19383	1.31439	1.14311
6.85	6730.51	0.857917	0.924534	0.896947	0.894645	0.900035	0.880995	1.02243	0.820158
6.9	6733.13	0.539344	0.572293	0.566006	0.569359	0.572176	0.55316	0.698755	0.488053
6.95	6735.77	0.238309	0.246481	0.241165	0.251513	0.276104	0.247215	0.394814	0.210764
7	6738.43	-0.0198296	-0.0263924	-0.0280202	-0.00771966	0.00583083	-0.0116337	0.12808	-0.0168029
7.05	6741.11	-0.216956	-0.24196	-0.229127	-0.206155	-0.206016	-0.212046	-0.103792	-0.191724
7.1	6743.8	-0.35613	-0.383513	-0.364347	-0.339192	-0.348534	-0.360437	-0.262189	-0.329715
7.15	6746.52	-0.477808	-0.510923	-0.498515	-0.457163	-0.470807	-0.477019	-0.393624	-0.434838
7.2	6749.25	-0.548594	-0.599371	-0.577014	-0.528516	-0.56171	-0.554291	-0.473356	-0.507377
7.25	6752	-0.597659	-0.656285	-0.627814	-0.581874	-0.598821	-0.600865	-0.5403	-0.562711
7.3	6754.77	-0.623405	-0.682008	-0.660044	-0.614745	-0.624963	-0.631647	-0.561925	-0.568202
7.35	6757.56	-0.632785	-0.682186	-0.655361	-0.621826	-0.630222	-0.642117	-0.58832	-0.576746
7.4	6760.37	-0.613813	-0.672134	-0.65819	-0.601295	-0.619393	-0.623419	-0.58069	-0.569055
7.45	6763.2	-0.59318	-0.636728	-0.621686	-0.558452	-0.607422	-0.594948	-0.56134	-0.546057
7.5	6766.05	-0.55353	-0.583363	-0.572864	-0.526389	-0.564916	-0.546996	-0.561171	-0.502163
7.55	6768.92	-0.501401	-0.522185	-0.513683	-0.465323	-0.50684	-0.493989	-0.510003	-0.454822
7.6	6771.8	-0.438222	-0.435448	-0.439682	-0.393495	-0.429332	-0.42176	-0.431426	-0.385511
7.65	6774.71	-0.353358	-0.34519	-0.337933	-0.328543	-0.357859	-0.355761	-0.385836	-0.309977
7.7	6777.63	-0.260995	-0.266548	-0.238638	-0.237574	-0.281153	-0.248513	-0.306649	-0.241509
7.75	6780.58	-0.139393	-0.144536	-0.115426	-0.148486	-0.13739	-0.132012	-0.219918	-0.164585
7.8	6783.54	-0.00736393	0.000362503	0.0372802	-0.0491018	-0.044609	0.00180494	-0.094705	-0.0500927
7.85	6786.52	0.0967366	0.136752	0.156242	0.0846273	0.0789703	0.120395	-0.000294865	0.0422345
7.9	6789.52	0.179379	0.2545	0.231873	0.181959	0.178511	0.212734	0.106477	0.134868
7.95	6792.54	0.212832	0.31387	0.263241	0.228738	0.233577	0.24212	0.173086	0.176924
8	6795.58	0.189343	0.28058	0.235292	0.188724	0.207761	0.19629	0.164942	0.14924
8.05	6798.64	0.0637805	0.184509	0.135147	0.107484	0.111512	0.101765	0.0921542	0.0830169
8.1	6801.71	-0.0682765	0.0469435	-0.0296124	-0.00642494	-0.0141009	-0.0391605	-0.0186694	-0.0384031
8.15	6804.81	-0.149389	-0.0901804	-0.155388	-0.13267	-0.121749	-0.149842	-0.10701	-0.120028
8.2	6807.92	-0.195524	-0.157333	-0.1912	-0.182162	-0.17037	-0.195111	-0.169605	-0.139328
8.25	6811.06	-0.182871	-0.153535	-0.182466	-0.169014	-0.17111	-0.186366	-0.19342	-0.151827
8.3	6814.21	-0.141736	-0.143464	-0.173667	-0.165154	-0.152248	-0.148031	-0.165223	-0.123427
8.35	6817.38	-0.0971247	-0.116367	-0.117284	-0.132255	-0.104225	-0.114044	-0.124691	-0.119132
8.4	6820.57	-0.0826462	-0.0982441	-0.143897	-0.134377	-0.0760255	-0.0825505	-0.105792	-0.106138
8.45	6823.78	-0.0645216	-0.113821	-0.103355	-0.0950465	-0.07257	-0.0804511	-0.080078	-0.146247
8.5	6827.01	-0.0814596	-0.109738	-0.0972745	-0.0805309	-0.0733633	-0.0985839	-0.0757783	-0.0513215
8.55	6830.26	-0.0695664	-0.0794535	-0.106504	-0.0960703	-0.0552493	-0.0856353	-0.0765529	-0.0351026
8.6	6833.53	-0.0486654	-0.0794239	-0.0865266	-0.0411241	-0.0463441	-0.0724378	-0.0738847	-0.0346057
8.65	6836.81	0.00634302	-0.0508017	-0.0538119	-0.0417915	-0.00569343	-0.035407	-0.0513118	-2.1821e-05
8.7	6840.12	0.0526444	-0.00378122	0.0110554	0.0153711	0.0383212	0.0157905	0.0114529	0.043044
8.75	6843.44	0.124443	0.0684717	0.0867371	0.0783005	0.100627	0.088088	0.0621154	0.120052
8.8	6846.79	0.200884	0.165864	0.176588	0.152781	0.194756	0.172452	0.176213	0.221842
8.85	6850.15	0.295702	0.283867	0.286435	0.264214	0.286725	0.271452	0.247128	0.349268
8.9	6853.53	0.414451	0.397412	0.367021	0.391296	0.401499	0.402217	0.366874	0.427089
8.95	6856.93	0.526859	0.558103	0.538739	0.546209	0.497931	0.50861	0.502129	0.537675
9	6860.35	0.624606	0.669068	0.608026	0.638633	0.636054	0.628991	0.612239	0.663299
9.05	6863.79	0.705716	0.785659	0.729854	0.729331	0.719518	0.73053	0.665172	0.760666
9.1	6867.24	0.740804	0.825629	0.782007	0.767836	0.762667	0.768724	0.762553	0.790034
9.15	6870.72	0.73114	0.797731	0.776428	0.745428	0.733141	0.763482	0.733785	0.711988
9.2	6874.22	0.630675	0.714485	0.673055	0.641347	0.657317	0.673901	0.637789	0.586035
9.25	6877.73	0.459561	0.538895	0.506235	0.493347	0.499486	0.497375	0.492654	0.422178
9.3	6881.27	0.248144	0.279051	0.263983	0.285548	0.268667	0.291673	0.294586	0.202848
9.35	6884.82	0.0414196	0.0621741	0.0713476	0.0617103	0.0643887	0.0761227	0.125811	0.010454
9.4	6888.39	-0.142365	-0.163539	-0.129864	-0.140078	-0.133126	-0.124797	-0.0862678	-0.193017
9.45	6891.98	-0.292082	-0.3292	-0.293889	-0.278356	-0.274757	-0.278234	-0.249003	-0.289509
9.5	6895.59	-0.387941	-0.412608	-0.405784	-0.392539	-0.398827	-0.376907	-0.367624	-0.39043
9.55	6899.22	-0.467105	-0.503146	-0.493607	-0.509899	-0.489635	-0.452142	-0.444161	-0.493139
9.6	6902.87	-0.551086	-0.568258	-0.55198	-0.550978	-0.530896	-0.530632	-0.510099	-0.577302
9.65	6906.54	-0.615775	-0.644518	-0.609973	-0.615526	-0.611383	-0.602234	-0.584851	-0.614687
9.7	6910.22	-0.689312	-0.69029	-0.663081	-0.653409	-0.678042	-0.674649	-0.644992	-0.680371
9.75	6913.93	-0.749243	-0.745686	-0.763542	-0.654956	-0.736963	-0.748737	-0.694014	-0.660356
9.8	6917.65	-0.772702	-0.797942	-0.763112	-0.741471	-0.75279	-0.775369	-0.72359	-0.700722
9.85	6921.39	-0.758739	-0.78959	-0.755779	-0.744206	-0.758366	-0.759675	-0.748578	-0.692931
9.9	6925.16	-0.688242	-0.733089	-0.680329	-0.656896	-0.690032	-0.712272	-0.680094	-0.638644
9.95	6928.94	-0.582498	-0.623021	-0.586281	-0.59135	-0.591433	-0.623073	-0.600236	-0.550155
10	6932.74	-0.469081	-0.489387	-0.470202	-0.46199	-0.479559	-0.481907	-0.434906	-0.420682
10.05	6936.56	-0.285722	-0.341922	-0.232138	-0.295447	-0.340653	-0.304989	-0.289138	-0.244827
10.1	6940.4	-0.0709162	-0.120328	-0.0969011	-0.0922487	-0.104406	-0.0990433	-0.135041	-0.0881264
10.15	6944.25	0.12167	0.0675892	0.138815	0.0676328	0.100866	0.0951887	0.0449035	0.0763724
10.2	6948.13	0.301092	0.267666	0.338424	0.258657	0.235235	0.285115	0.247388	0.25814
10.25	6952.03	0.45935	0.420193	0.485503	0.418206	0.412489	0.440726	0.386235	0.378905
10.3	6955.94	0.590157	0.539345	0.594426	0.542654	0.563708	0.573834	0.511265	0.458762
10.35	6959.88	0.616693	0.614902	0.631981	0.622353	0.624776	0.649664	0.561704	0.564233
10.4	6963.83	0.624205	0.631965	0.676799	0.62981	0.629524	0.63904	0.582224	0.52188
10.45	6967.8	0.583191	0.604074	0.552482	0.599498	0.591667	0.588086	0.578546	0.537258
10.5	6971.79	0.484733	0.50802	0.462726	0.497033	0.466262	0.48832	0.519881	0.490846
10.55	6975.8	0.410966	0.380752	0.382009	0.42781	0.391039	0.396195	0.423834	0.368646
10.6	6979.83	0.328268	0.306984	0.361878	0.332438	0.350336	0.317627	0.329486	0.226894
10.65	6983.88	0.282544	0.197695	0.244186	0.177273	0.228997	0.251027	0.25306	0.184434
10.7	6987.95	0.208225	0.13035	0.175564	0.166945	0.189951	0.170148	0.177205	0.0874222
10.75	6992.03	0.149795	0.123743	0.150996	0.133379	0.125488	0.127615	0.139629	0.0951153
10.8	6996.14	0.12522	0.0898428	0.0647921	0.0561033	0.0809768	0.0770832	0.105688	0.0366387
10.85	7000.26	0.0683325	0.0138155	0.028024	0.0333254	0.00580852	0.032807	0.117598	0.010138
10.9	7004.4	-0.00534942	-0.00648204	-0.0553219	-0.0306191	-0.0201599	-0.0203187	0.0699464	-0.0132141
10.95	7008.57	-0.065805	-0.0332454	-0.0520151	-0.0459494	-0.0813992	-0.0917956	-0.0300963	-0.0545586
11	7012.75	-0.13465	-0.0926802	-0.225196	-0.10219	-0.151697	-0.131333	-0.0783647	-0.0389253
11.05	7016.95	-0.165571	-0.155687	-0.21375	-0.187686	-0.158978	-0.194616	-0.103458	-0.0865618
11.1	7021.17	-0.194695	-0.154238	-0.265177	-0.198986	-0.180934	-0.246188	-0.14013	-0.0885214
11.15	7025.41	-0.212898	-0.174297	-0.220836	-0.19494	-0.204948	-0.223483	-0.118971	-0.119298
11.2	7029.66	-0.185975	-0.148642	-0.253541	-0.179476	-0.18296	-0.219399	-0.175234	-0.0874243
11.25	7033.94	-0.173348	-0.117039	-0.177678	-0.15033	-0.147821	-0.188964	-0.143344	-0.0362837
11.3	7038.24	-0.156237	-0.0831855	-0.153712	-0.105826	-0.109046	-0.121003	-0.147816	-0.0330228
11.35	7042.55	-0.0981052	-0.0190944	-0.0946435	-0.0542992	-0.0627334	-0.0626302	-0.0958769	-0.0233933
11.4	7046.89	-0.0547534	0.0325869	-0.00171825	0.00505622	0.0197336	-0.00139338	-0.052673	0.0723483
11.45	7051.24	-0.058024	0.032967	0.0441247	0.0424693	0.0283956	0.0297671	-0.0250388	0.0756893
11.5	7055.61	-0.0455464	0.0825794	-0.00454575	0.0103334	0.0542819	0.0811657	-0.0273247	0.0378241
11.55	7060	-0.077925	0.0533169	0.0328347	0.0171132	0.057268	0.0259014	-0.0339241	-0.00591287
11.6	7064.41	-0.137396	0.0124505	-0.0933319	-0.0568004	-0.0592775	-0.0233142	-0.119331	-0.00592762
11.65	7068.84	-0.19102	-0.0325283	-0.0852941	-0.149812	-0.0510227	-0.0861213	-0.169171	-0.122093
11.7	7073.29	-0.234596	-0.117569	-0.180967	-0.193215	-0.166629	-0.175471	-0.219629	-0.200333
11.75	7077.76	-0.310858	-0.221516	-0.259475	-0.278333	-0.254973	-0.232724	-0.37468	-0.323188
11.8	7082.24	-0.359286	-0.298701	-0.277007	-0.346848	-0.283143	-0.32703	-0.421212	-0.410216
11.85	7086.75	-0.397402	-0.379593	-0.38268	-0.447663	-0.322029	-0.372461	-0.475143	-0.478739
11.9	7091.27	-0.376332	-0.435134	-0.400563	-0.458635	-0.29096	-0.380773	-0.478986	-0.505748
11.95	7095.82	-0.329211	-0.41759	-0.357934	-0.495905	-0.28842	-0.33614	-0.390474	-0.409217

## Sheet: Reference Ce XANES
energy	Ce(OH)4_2.ex3	Clay-Ce3+	Ce-MnO2_rex.ex3	Ce-Fh	CeO2	CeCl3	Ce-Goe
5659.79	0.170239	0.0017322	0.00135041	3.86331e-05	0.0153233	0.00813825	3.86e-05
5660.8	0.170656	0.00168952	0.00135344	3.82892e-05	0.0145764	0.0077371	3.82e-05
5661.83	0.171115	0.00174647	0.00137155	4.37887e-05	0.0138096	0.00732524	4.36e-05
5662.81	0.171483	0.00175937	0.00135383	5.15112e-05	0.0130818	0.00693435	5.17e-05
5663.82	0.171947	0.00173505	0.00135718	4.64459e-05	0.0123341	0.00653274	4.64e-05
5664.77	0.172364	0.0017546	0.00134098	4.99e-05	0.0116254	0.00615213	4.99e-05
5665.81	0.17284	0.00173845	0.00133701	4.935e-05	0.0108574	0.00573965	4.94e-05
5666.87	0.173267	0.00171376	0.0013616	4.97203e-05	0.0100694	0.00531642	4.96e-05
5667.75	0.173645	0.00171796	0.00137939	5.40197e-05	0.00941906	0.00496714	5.42e-05
5668.79	0.174158	0.0017676	0.00134929	4.90456e-05	0.0086502	0.00455419	4.89e-05
5669.82	0.174613	0.00176613	0.00139896	5.31644e-05	0.00788104	0.00414108	5.33e-05
5670.81	0.175016	0.00176133	0.00138459	5.616e-05	0.00715104	0.00374901	5.62e-05
5671.79	0.175459	0.00175502	0.00137782	5.75913e-05	0.00642077	0.00335679	5.76e-05
5672.75	0.175864	0.00173913	0.00136967	5.65703e-05	0.00570998	0.00297504	5.65e-05
5673.84	0.176371	0.00177428	0.0014184	6.36523e-05	0.00490016	0.00254009	6.37e-05
5674.83	0.176804	0.00177607	0.00139648	6.33677e-05	0.00416905	0.00214742	6.34e-05
5675.79	0.177206	0.00178817	0.0013952	7.052e-05	0.00345745	0.00176523	7.05e-05
5676.75	0.177689	0.00174999	0.00136708	6.16076e-05	0.00274559	0.0013829	6.14e-05
5677.87	0.178147	0.00178117	0.00140813	6.78842e-05	0.00191476	0.000936671	6.79e-05
5678.8	0.178603	0.00174085	0.00140218	6.81329e-05	0.00122213	0.00056467	6.81e-05
5679.79	0.179032	0.00181516	0.00142678	8.063e-05	0.000489658	0.000171269	8.06e-05
5680.75	0.179448	0.00177029	0.00141026	7.42069e-05	-0.000223277	-0.000211639	7.39e-05
5681.85	0.179942	0.00177721	0.00141692	9.07808e-05	-0.000230729	3.30609e-05	9.08e-05
5682.81	0.180369	0.00172969	0.00140104	9.04492e-05	0.000526983	3.12576e-05	9.04e-05
5683.77	0.180817	0.00176033	0.00142096	9.27868e-05	-0.000345219	0.000309572	9.27e-05
5684.79	0.181242	0.00177095	0.00140678	9.51472e-05	-0.000324202	-0.000134939	9.49e-05
5685.8	0.181671	0.00176135	0.00143498	0.000104923	8.82335e-05	-9.42646e-05	0.000105
5686.82	0.182109	0.00177887	0.00140048	0.00010532	0.000159805	1.14007e-05	0.000105
5687.81	0.18251	0.00174953	0.00137713	0.000111606	0.000637343	0.00123663	0.000112
5688.75	0.182968	0.00175933	0.00142293	0.000112868	0.00235579	0.00139898	0.000113
5689.82	0.183381	0.00177409	0.00140499	0.00011849	0.00363411	0.00178223	0.000118
5690.84	0.183817	0.00175639	0.00138393	0.000126171	0.00460112	0.00248811	0.000126
5691.78	0.184211	0.00178212	0.00135979	0.000138945	0.00557753	0.00328164	0.000139
5692.77	0.184647	0.0017924	0.0013841	0.000132855	0.0072467	0.00400248	0.000133
5693.84	0.18505	0.00178541	0.00135839	0.0001486	0.00818574	0.00531034	0.000149
5694.81	0.185427	0.0018047	0.00136765	0.00016874	0.0101128	0.0059708	0.000169
5695.8	0.185841	0.00176117	0.00143662	0.000196432	0.0126378	0.00795634	0.000197
5696.77	0.186241	0.00178797	0.00141131	0.00018536	0.0146056	0.00991531	0.000185
5697.85	0.186619	0.0017853	0.00140789	0.000199433	0.0178157	0.0130454	0.000199
5698.81	0.186983	0.0018479	0.00141001	0.00022728	0.0206896	0.0156472	0.000227
5699.75	0.187393	0.00178656	0.00141029	0.00022864	0.0211738	0.0191571	0.000229
5700.05	0.187507	0.00178784	0.0014059	0.00023781	0.0216579	0.0204834	0.000238
5700.32	0.187572	0.0017786	0.00141271	0.00024268	0.0227012	0.0218487	0.000243
5700.53	0.187673	0.00178152	0.00140207	0.00024283	0.0235359	0.022941	0.000243
5700.8	0.187763	0.00178835	0.00140095	0.000261337	0.0245793	0.0243066	0.000263
5701.02	0.18783	0.00177774	0.00140486	0.000250753	0.0254142	0.0253991	0.000249
5701.34	0.187976	0.00178913	0.00138564	0.000261493	0.0261063	0.027067	0.000263
5701.58	0.188034	0.00178127	0.00140677	0.000273096	0.0266187	0.0283184	0.000273
5701.77	0.188091	0.00179737	0.00139536	0.00027629	0.0270173	0.0292918	0.000276
5702.04	0.188191	0.00179588	0.00141068	0.00027925	0.0275868	0.0306825	0.000279
5702.28	0.188253	0.0018104	0.00139543	0.00028806	0.0279365	0.0323932	0.000288
5702.55	0.188328	0.00183762	0.00140575	0.000284833	0.0283219	0.0343033	0.000285
5702.85	0.188398	0.00179863	0.00142369	0.00030802	0.0287459	0.0364046	0.000308
5703.06	0.188499	0.00178095	0.00141276	0.0003081	0.0297869	0.0381187	0.000308
5703.28	0.188538	0.00179253	0.00140777	0.000322163	0.0316278	0.0400357	0.000322
5703.52	0.188642	0.00176796	0.00140849	0.000325787	0.0336991	0.0421925	0.000326
5703.82	0.188712	0.00181485	0.00142598	0.00034063	0.0362309	0.0448289	0.000341
5704.06	0.188782	0.00180698	0.00141269	0.000334213	0.0380522	0.0471824	0.000334
5704.3	0.188865	0.00177979	0.00140955	0.00034102	0.0393323	0.0499605	0.000341
5704.55	0.188927	0.00179628	0.00142991	0.00034997	0.0406125	0.0527388	0.00035
5704.76	0.188965	0.00179528	0.00142853	0.000361757	0.0417505	0.0552087	0.000363
5705.06	0.189079	0.00180788	0.00139268	0.000377411	0.0434833	0.0587533	0.000377
5705.33	0.189132	0.00182185	0.00141804	0.00038452	0.0458157	0.0626446	0.000385
5705.57	0.189201	0.00180515	0.00139807	0.00040222	0.047915	0.0661471	0.000402
5705.79	0.189262	0.00180513	0.00141934	0.00038882	0.0497812	0.0692607	0.000389
5706.06	0.189323	0.0018241	0.00143047	0.00041372	0.0521097	0.0732872	0.000414
5706.27	0.189424	0.00183296	0.00141508	0.00042963	0.0539327	0.0777065	0.00043
5706.54	0.189485	0.00183127	0.00141578	0.000437703	0.0562116	0.0832311	0.000439
5706.87	0.18949	0.00178841	0.00143008	0.000456029	0.0589467	0.0898613	0.000455
5707.05	0.189575	0.00182156	0.00139495	0.0004619	0.0608631	0.0943362	0.000462
5707.27	0.18962	0.00179028	0.00141499	0.000477562	0.0635983	0.100481	0.00048
5707.54	0.18966	0.00182137	0.00145341	0.000493164	0.0670175	0.108163	0.000492
5707.81	0.189695	0.00182628	0.00143906	0.0004999	0.070437	0.115845	0.0005
5708.08	0.189741	0.00183011	0.00142779	0.0005259	0.0742743	0.125406	0.000526
5708.3	0.189776	0.00182473	0.00141424	0.000531944	0.077584	0.134134	0.000533
5708.54	0.189837	0.00183333	0.00144717	0.00054108	0.0813076	0.143953	0.000541
5708.78	0.189844	0.00182362	0.00143474	0.00057444	0.0850316	0.153773	0.000574
5709.02	0.189902	0.00181481	0.00142892	0.00059837	0.0887559	0.163594	0.000598
5709.35	0.189926	0.00184283	0.00142657	0.00061856	0.095471	0.181205	0.000617
5709.59	0.189943	0.00182796	0.00143355	0.000635099	0.100648	0.194777	0.000631
5709.78	0.189968	0.00184553	0.00143199	0.00066127	0.104675	0.205334	0.000661
5710.02	0.189949	0.00183172	0.00143409	0.00068716	0.110097	0.219078	0.000687
5710.29	0.189928	0.00182773	0.00144486	0.00069781	0.118721	0.236731	0.000698
5710.54	0.189953	0.00182967	0.00146234	0.0007407	0.127026	0.254389	0.000741
5710.83	0.189911	0.00185011	0.00143076	0.0007509	0.13961	0.272991	0.000751
5711.05	0.189911	0.00186426	0.00142989	0.00079838	0.14792	0.285661	0.000798
5711.29	0.189873	0.00186286	0.00143533	0.00082113	0.159371	0.301394	0.000821
5711.54	0.189817	0.00186828	0.00143851	0.00086277	0.169527	0.320488	0.000863
5711.81	0.189759	0.00186303	0.00143089	0.00091244	0.18124	0.345636	0.000912
5712.08	0.189712	0.00188103	0.00145779	0.000948558	0.192549	0.371814	0.000952
5712.32	0.189614	0.00189828	0.00145856	0.000986004	0.201435	0.396951	0.00098
5712.53	0.189529	0.00186709	0.00149101	0.00103796	0.209587	0.421701	0.00104
5712.78	0.189414	0.00189166	0.00147798	0.00109034	0.217146	0.4566	0.00109
5713.02	0.189276	0.00189574	0.00145162	0.00114337	0.223727	0.499237	0.00115
5713.29	0.189078	0.00187693	0.00143929	0.00120726	0.232885	0.556483	0.00121
5713.56	0.18891	0.0019049	0.00148832	0.00130257	0.242727	0.617138	0.00129
5713.81	0.188663	0.00191166	0.00146875	0.00137944	0.250826	0.671389	0.00139
5714.02	0.188499	0.0019225	0.00145762	0.00142465	0.260989	0.729325	0.00143
5714.27	0.188174	0.00193829	0.00147493	0.00156094	0.278185	0.816303	0.00156
5714.56	0.187784	0.00193152	0.00147432	0.0016201	0.301809	0.945485	0.00161
5714.83	0.187385	0.00194093	0.00149216	0.00170213	0.325921	1.07989	0.00171
5715.05	0.187003	0.00194246	0.0014691	0.00178278	0.345801	1.20541	0.00179
5715.29	0.186405	0.00194821	0.0015141	0.00188697	0.372983	1.38227	0.00188
5715.54	0.185822	0.00197522	0.00148624	0.00197915	0.407716	1.58777	0.00198
5715.81	0.185156	0.00197713	0.00152247	0.00207569	0.449355	1.86081	0.00208
5716.05	0.184473	0.00199779	0.00152402	0.00215937	0.494432	2.16557	0.00216
5716.35	0.183816	0.00201544	0.00152143	0.00227955	0.549127	2.51688	0.00227
5716.54	0.183341	0.00204475	0.00153591	0.00237205	0.586851	2.75795	0.00239
5716.78	0.182823	0.00205642	0.00154101	0.00253546	0.642169	3.07754	0.00254
5717.03	0.182408	0.00205249	0.00155573	0.00265173	0.708841	3.47282	0.00265
5717.32	0.182043	0.0020793	0.00154515	0.00288208	0.801829	3.91787	0.00288
5717.57	0.181805	0.00209855	0.00154381	0.00302951	0.87207	4.19599	0.00303
5717.81	0.181461	0.00213655	0.00155391	0.00323047	0.935531	4.41969	0.00323
5718.03	0.181148	0.0021244	0.00155588	0.00348519	0.997154	4.57738	0.00349
5718.3	0.180588	0.0021893	0.00160487	0.00376965	1.07277	4.63036	0.00373
5718.57	0.179934	0.00224719	0.00157564	0.0041128	1.1341	4.53341	0.00409
5718.81	0.179229	0.00228156	0.00157497	0.00434639	1.18027	4.34021	0.00435
5719.08	0.178269	0.0023603	0.00160613	0.00480594	1.22192	4.0982	0.00476
5719.27	0.177327	0.00239336	0.0016213	0.00512526	1.2463	3.91075	0.00517
5719.49	0.176082	0.0024764	0.00161019	0.00548209	1.27385	3.6785	0.00557
5719.79	0.174287	0.00257713	0.00166249	0.00611037	1.31697	3.30819	0.00611
5720.06	0.17245	0.00270692	0.00165442	0.00665332	1.35957	3.03434	0.00665
5720.33	0.170742	0.00285066	0.00168011	0.00717853	1.39994	2.78483	0.00718
5720.55	0.168978	0.00295039	0.00170095	0.00770156	1.43214	2.61176	0.0077
5720.79	0.166495	0.00306658	0.0017219	0.00829877	1.47424	2.41664	0.0083
5721.04	0.163747	0.00326239	0.00177667	0.00890054	1.51584	2.23959	0.0089
5721.31	0.16064	0.00343169	0.00181588	0.00942354	1.55925	2.05964	0.00938
5721.55	0.157463	0.00358058	0.0018393	0.00981179	1.59375	1.92805	0.00985
5721.82	0.154011	0.00375963	0.00188189	0.0102144	1.62422	1.811	0.0102
5722.04	0.150755	0.00390895	0.0019365	0.0104299	1.64507	1.7272	0.0104
5722.28	0.147077	0.00396942	0.00195609	0.0107	1.66545	1.63796	0.0107
5722.55	0.143418	0.00401158	0.00206765	0.0108537	1.68331	1.54744	0.0109
5722.83	0.140315	0.00404263	0.00211029	0.0110244	1.69225	1.46321	0.011
5723.1	0.137806	0.0040427	0.00218349	0.0109345	1.69205	1.39742	0.0109
5723.26	0.135734	0.00401555	0.00222413	0.010868	1.68861	1.3619	0.0109
5723.53	0.133296	0.00394894	0.00235703	0.0107089	1.67194	1.30628	0.0107
5723.78	0.131222	0.00382352	0.00243184	0.010491	1.64973	1.25875	0.0105
5724.05	0.129187	0.00372944	0.00249049	0.0100935	1.61594	1.21506	0.0101
5724.32	0.127534	0.00356377	0.00256851	0.0097598	1.58176	1.1768	0.00976
5724.56	0.126293	0.00346913	0.00264419	0.0094705	1.55809	1.15132	0.00951
5724.78	0.124934	0.00335245	0.00270639	0.00911826	1.5333	1.13021	0.00907
5725.05	0.123673	0.00328061	0.00269357	0.00870546	1.50266	1.10559	0.00874
5725.27	0.122516	0.00317863	0.00271273	0.00838971	1.47952	1.08842	0.00835
5725.59	0.121363	0.00308589	0.00276587	0.00803607	1.45889	1.0654	0.00804
5725.81	0.120618	0.002968	0.00272979	0.00779062	1.44991	1.05363	0.00776
5726.06	0.119986	0.00290707	0.00274714	0.00748636	1.44266	1.04245	0.00752
5726.3	0.119415	0.00282863	0.00275057	0.00715936	1.44178	1.03174	0.00719
5726.52	0.118975	0.00277685	0.00275307	0.00690861	1.44531	1.02343	0.00688
5726.79	0.118703	0.00271755	0.00272776	0.00657848	1.4528	1.01351	0.00658
5727.06	0.118662	0.00270199	0.00273077	0.00641041	1.46524	1.00553	0.00639
5727.33	0.118755	0.00263501	0.00270453	0.0061368	1.48007	0.999143	0.00615
5727.52	0.118966	0.00259476	0.00270168	0.00601068	1.49354	0.995434	0.00599
5727.8	0.119447	0.00254249	0.00265592	0.00578075	1.5163	0.989638	0.00578
5728.01	0.120195	0.00252472	0.0026119	0.00570012	1.53673	0.984832	0.00569
5728.34	0.120762	0.00249263	0.00260403	0.00553367	1.56053	0.978168	0.00553
5728.56	0.12151	0.00247923	0.00256258	0.00540788	1.57332	0.973923	0.00539
5728.8	0.122151	0.0024321	0.00257568	0.00526742	1.58997	0.969224	0.00529
5729.02	0.122914	0.00243433	0.00257961	0.00518896	1.60152	0.964518	0.00519
5729.29	0.123796	0.00241284	0.00257388	0.00517273	1.61122	0.958257	0.00517
5729.54	0.124399	0.00239454	0.00256201	0.00502638	1.6158	0.95195	0.00499
5729.83	0.124924	0.0023809	0.00258623	0.0049249	1.61339	0.944575	0.00492
5730.08	0.125246	0.00236381	0.00261014	0.0049564	1.60821	0.939119	0.00496
5730.27	0.125482	0.0023484	0.00263084	0.00489952	1.60476	0.934354	0.0049
5730.51	0.12551	0.00234085	0.00263889	0.00490459	1.59456	0.928197	0.0049
5730.76	0.125413	0.00234001	0.00266908	0.00486469	1.57478	0.921277	0.00486
5731.09	0.125222	0.00238433	0.00263802	0.00482097	1.55458	0.912687	0.00482
5731.3	0.124836	0.00234849	0.00272691	0.00482428	1.54033	0.907762	0.00482
5731.55	0.124454	0.00234837	0.00266954	0.00483147	1.5197	0.90065	0.00483
5731.79	0.123874	0.00237351	0.0027535	0.0048162	1.48819	0.895388	0.00482
5732.01	0.123158	0.00234472	0.00273959	0.00478448	1.46086	0.890663	0.00478
5732.34	0.122379	0.00236397	0.00277942	0.00477034	1.41622	0.884335	0.00477
5732.56	0.121789	0.00236235	0.00277863	0.00474606	1.38636	0.881248	0.00474
5732.8	0.121242	0.0023464	0.00281323	0.00476119	1.35174	0.878418	0.00476
5733.05	0.120612	0.00239591	0.00283104	0.00472634	1.3155	0.8766	0.00473
5733.26	0.120219	0.00234492	0.00285763	0.0047018	1.28226	0.875388	0.0047
5733.56	0.119925	0.00234743	0.00286563	0.00471685	1.23004	0.874209	0.00471
5733.81	0.119653	0.00234829	0.00286763	0.00475263	1.19514	0.873932	0.00476
5734.08	0.119593	0.00234859	0.00292212	0.0046724	1.16019	0.874686	0.00468
5734.27	0.119698	0.00235247	0.00289055	0.00464438	1.13689	0.874856	0.00464
5734.52	0.119972	0.00236531	0.00289037	0.00461477	1.10721	0.876678	0.00461
5734.82	0.120635	0.00234624	0.00285847	0.00464749	1.07289	0.879348	0.00465
5735.06	0.121185	0.00235054	0.00283648	0.00457651	1.04968	0.881335	0.00458
5735.31	0.121861	0.00238147	0.00278901	0.00461392	1.02966	0.884297	0.00462
5735.55	0.1228	0.00235663	0.00279901	0.0045978	1.01436	0.887193	0.0046
5735.77	0.123791	0.00237209	0.00268441	0.00453179	1.00197	0.890161	0.00453
5736.04	0.125054	0.00235807	0.00265307	0.00454985	0.982542	0.894794	0.00455
5736.29	0.12637	0.00238507	0.0025773	0.0045534	0.969085	0.899416	0.00455
5736.56	0.127799	0.00236157	0.00255519	0.00448246	0.956716	0.903936	0.00448
5736.81	0.129252	0.00236537	0.00250437	0.00450305	0.94464	0.908153	0.0045
5737.03	0.130693	0.00236157	0.00245192	0.00448812	0.935823	0.912253	0.00449
5737.27	0.132521	0.002395	0.00239695	0.00445195	0.925687	0.917531	0.00445
5737.54	0.134348	0.00234282	0.00236112	0.00449456	0.914713	0.924787	0.0045
5737.82	0.136075	0.00236369	0.00231064	0.00448889	0.906383	0.931484	0.00449
5738.06	0.137524	0.0023934	0.00228132	0.00447919	0.900638	0.937185	0.00448
5738.34	0.139137	0.00235007	0.00222017	0.00443939	0.893566	0.944819	0.00444
5738.5	0.140394	0.00236265	0.00225479	0.00444137	0.890136	0.949219	0.00444
5738.77	0.141833	0.00232881	0.00219609	0.00448754	0.882047	0.957391	0.00449
5739.07	0.143356	0.00236868	0.00217486	0.00442029	0.876472	0.967234	0.00441
5739.32	0.144358	0.00236094	0.0021574	0.00449273	0.872253	0.974634	0.00451
5739.59	0.145407	0.00236161	0.002115	0.00446801	0.867274	0.983408	0.00447
5739.75	0.146254	0.00235176	0.00211015	0.00445897	0.865247	0.989473	0.00446
5740.03	0.147358	0.00237322	0.00209105	0.0045287	0.859254	0.999051	0.00453
5740.3	0.148198	0.00234633	0.00210674	0.0045034	0.853828	1.00978	0.0045
5740.57	0.149012	0.00231341	0.00208337	0.00454639	0.847977	1.02027	0.00455
5740.82	0.149654	0.00234185	0.0020955	0.00454959	0.844439	1.02925	0.00455
5741.04	0.150205	0.00237192	0.00205959	0.0045548	0.841646	1.03762	0.00456
5741.28	0.150799	0.00237305	0.00205265	0.00458567	0.839139	1.04739	0.00459
5741.56	0.15133	0.00235512	0.00206385	0.00461311	0.836979	1.05826	0.00461
5741.83	0.151798	0.0023389	0.00205599	0.00466256	0.833854	1.07004	0.00467
5742.05	0.152209	0.00235159	0.00206115	0.00462058	0.832075	1.0784	0.00461
5742.3	0.152642	0.00234848	0.00204229	0.00466644	0.830556	1.08794	0.00467
5742.54	0.152922	0.00236708	0.00205393	0.00470977	0.828925	1.09702	0.00471
5742.79	0.153341	0.00240085	0.0020556	0.00472082	0.829382	1.10711	0.00471
5743.03	0.153642	0.00236593	0.00204639	0.00481446	0.830119	1.1177	0.00481
5743.33	0.15394	0.00238388	0.00205401	0.00482285	0.830932	1.12919	0.00482
5743.55	0.154132	0.00239124	0.00207391	0.00481631	0.833288	1.137	0.00482
5743.8	0.154411	0.00235698	0.00204892	0.00484184	0.833933	1.14482	0.00484
5744.02	0.154705	0.00239508	0.00202754	0.0049475	0.835805	1.15203	0.00495
5744.26	0.154946	0.00238409	0.00202137	0.00492811	0.838447	1.16086	0.00493
5744.59	0.155203	0.00239127	0.00201469	0.004979	0.841317	1.17196	0.00498
5744.81	0.155394	0.00242667	0.00205753	0.0050076	0.844008	1.17843	0.00501
5745.06	0.15568	0.0024051	0.00201253	0.00503291	0.846406	1.18592	0.00503
5745.28	0.155868	0.00240521	0.00202577	0.0050392	0.847416	1.19187	0.00503
5745.52	0.156044	0.0024123	0.00204759	0.00512694	0.850936	1.1989	0.00513
5745.8	0.156301	0.00243753	0.00202174	0.00515134	0.853278	1.20684	0.00515
5746.07	0.156444	0.00238603	0.00204382	0.00517118	0.85456	1.21359	0.00516
5746.32	0.156598	0.00245757	0.00204723	0.00523922	0.856896	1.21814	0.00524
5746.56	0.156847	0.00242417	0.00202726	0.00529359	0.858265	1.22315	0.00529
5746.75	0.156931	0.00244893	0.00205691	0.00527244	0.860112	1.2267	0.00527
5747.05	0.157128	0.00244648	0.00203053	0.00534124	0.862463	1.23163	0.00534
5747.3	0.157168	0.00247289	0.00202263	0.00538288	0.864727	1.2352	0.00538
5747.58	0.157315	0.00247193	0.00202006	0.00541758	0.866023	1.2383	0.00542
5747.82	0.157367	0.00246945	0.00202817	0.00543912	0.867412	1.24059	0.00544
5748.01	0.157487	0.00247944	0.00202136	0.00544977	0.869091	1.24275	0.00545
5748.26	0.157542	0.0024561	0.0020421	0.00548386	0.869583	1.24446	0.00549
5748.56	0.157625	0.00248628	0.00205472	0.00553328	0.870527	1.24573	0.00553
5748.81	0.157731	0.00248652	0.00203721	0.00555301	0.872871	1.24623	0.00555
5749.03	0.15776	0.0024944	0.00201742	0.00557038	0.875235	1.24646	0.00557
5749.3	0.157773	0.00251594	0.0020201	0.00564051	0.876829	1.24609	0.00564
5749.52	0.157742	0.0024917	0.00203641	0.0056505	0.879543	1.2463	0.00565
5749.77	0.157784	0.00248009	0.00202675	0.00571008	0.882729	1.24477	0.00572
5750.07	0.157815	0.00252434	0.0020283	0.00578688	0.886856	1.24266	0.00579
5750.31	0.157945	0.00249955	0.00204651	0.00576516	0.890253	1.24097	0.00576
5750.53	0.15786	0.00251386	0.0020377	0.00576014	0.892924	1.23888	0.00576
5750.78	0.157796	0.00250925	0.00204787	0.00577009	0.897809	1.2362	0.00576
5751.06	0.157911	0.00254524	0.00201771	0.00583871	0.90319	1.23253	0.00584
5751.3	0.157892	0.00252449	0.00202142	0.00581182	0.907769	1.22863	0.00581
5751.58	0.157893	0.00254362	0.00203201	0.00585779	0.912394	1.22421	0.00586
5751.8	0.157874	0.00253169	0.00202427	0.00589369	0.916179	1.22071	0.0059
5752.04	0.157918	0.00251839	0.00205301	0.00592754	0.919872	1.2171	0.00593
5752.26	0.157886	0.00255531	0.00203843	0.00595558	0.921535	1.21328	0.00596
5752.51	0.157922	0.00256204	0.00202351	0.00600566	0.928075	1.20717	0.00601
5752.84	0.15792	0.00256474	0.00203524	0.00600699	0.93351	1.2003	0.00601
5753.06	0.157892	0.00259674	0.00204433	0.00595299	0.935748	1.19589	0.00595
5753.3	0.157896	0.00257153	0.00204087	0.00606411	0.939919	1.19074	0.00606
5753.52	0.15786	0.00258658	0.00208176	0.00602433	0.944591	1.18546	0.00602
5753.77	0.157849	0.00258562	0.00204952	0.0060737	0.946502	1.17922	0.00607
5754.05	0.157776	0.00259505	0.00204735	0.00603026	0.950337	1.17249	0.00603
5754.32	0.157723	0.00256971	0.00207446	0.00603592	0.954691	1.1651	0.00603
5754.57	0.157625	0.00252547	0.00207501	0.00606421	0.958894	1.16011	0.00606
5754.79	0.157532	0.00255919	0.00206638	0.00612336	0.962086	1.15463	0.00612
5755.03	0.157531	0.00254496	0.0020594	0.0061223	0.962259	1.14882	0.00612
5755.28	0.157513	0.00257383	0.00206634	0.00614516	0.968784	1.14271	0.00615
5755.61	0.157369	0.00257568	0.00208772	0.0061237	0.975515	1.13426	0.00613
5755.8	0.157288	0.00257387	0.00207668	0.00610744	0.978647	1.1298	0.00611
5756.08	0.15719	0.00256876	0.00209013	0.00612242	0.983253	1.12344	0.00612
5756.27	0.157194	0.00257745	0.0020794	0.00610966	0.987224	1.11849	0.00611
5756.52	0.157023	0.00255559	0.00207534	0.00613276	0.993152	1.11233	0.00613
5756.82	0.156902	0.00259385	0.00209935	0.00613171	1.00045	1.10508	0.00613
5757.04	0.156873	0.00256444	0.00208868	0.00613188	1.00506	1.09971	0.00613
5757.31	0.156772	0.00255505	0.00209751	0.00608297	1.01198	1.0945	0.00608
5757.53	0.156722	0.00257105	0.00211341	0.00609715	1.01609	1.0903	0.0061
5757.75	0.156604	0.00258023	0.00208596	0.00607099	1.02035	1.08501	0.00607
5758	0.156503	0.00254578	0.00209024	0.00599071	1.02625	1.07979	0.00598
5758.33	0.156413	0.00253995	0.0020895	0.00602854	1.03051	1.07312	0.00603
5758.58	0.156342	0.00257621	0.00211434	0.00597207	1.03443	1.06871	0.00597
5758.8	0.15626	0.00255665	0.00211833	0.00600531	1.03588	1.06481	0.00601
5759.02	0.156157	0.00253498	0.00209001	0.00598834	1.03862	1.06068	0.00599
5759.29	0.156015	0.00250741	0.00209758	0.00601036	1.04151	1.05582	0.00601
5759.54	0.155981	0.00253972	0.00214177	0.00592829	1.04475	1.05132	0.00593
5759.82	0.155859	0.00251468	0.00213241	0.00597441	1.04622	1.0464	0.00597
5760.06	0.155798	0.00253559	0.00213295	0.00590629	1.04678	1.04256	0.00591
5760.31	0.155722	0.00251646	0.00215139	0.00588032	1.04783	1.03925	0.00588
5760.53	0.155617	0.00252266	0.00216568	0.00589175	1.04877	1.03631	0.00589
5760.75	0.155526	0.0025331	0.00215361	0.00579563	1.0497	1.03337	0.0058
5761.08	0.15539	0.00250417	0.00215189	0.0058047	1.05066	1.02912	0.00581
5761.33	0.155309	0.0025057	0.00215367	0.00584299	1.05034	1.0263	0.00585
5761.55	0.155252	0.00249915	0.00214957	0.00579849	1.05005	1.02379	0.0058
5761.77	0.155191	0.00248768	0.00212883	0.00570028	1.04976	1.02128	0.0057
5762.04	0.155109	0.00250087	0.00216546	0.00571217	1.0494	1.01815	0.00572
5762.29	0.15501	0.00248828	0.00216757	0.0056637	1.04919	1.01561	0.00566
5762.57	0.155017	0.00252251	0.00216487	0.00568226	1.04895	1.01279	0.00569
5762.82	0.15486	0.00250891	0.00216821	0.0056308	1.04874	1.01026	0.00563
5763.04	0.154898	0.00245699	0.00216986	0.0056114	1.04857	1.00803	0.00561
5763.28	0.154813	0.00248357	0.00214439	0.00555625	1.04855	1.00571	0.00556
5763.53	0.15483	0.00250087	0.00217083	0.00560468	1.04853	1.00339	0.0056
5763.81	0.154759	0.00249423	0.002164	0.00555883	1.04851	1.00081	0.00556
5764.08	0.154714	0.00247416	0.00215157	0.00552711	1.04843	0.998537	0.00553
5764.3	0.154764	0.00245952	0.00218769	0.0054544	1.04832	0.996979	0.00545
5764.52	0.1548	0.00249386	0.00217361	0.00547378	1.04821	0.99542	0.00547
5764.77	0.154802	0.00246121	0.00219466	0.00551899	1.04808	0.993667	0.00552
5765.07	0.154897	0.00251965	0.00214055	0.00542912	1.04785	0.991592	0.00543
5765.3	0.15487	0.00247705	0.00216161	0.00539309	1.04752	0.990222	0.00539
5765.54	0.154944	0.00244966	0.00217878	0.0054184	1.04715	0.98868	0.00542
5765.79	0.154954	0.00248382	0.00218624	0.00540166	1.04678	0.987139	0.0054
5766.04	0.154982	0.00247989	0.00216794	0.00539792	1.04641	0.985597	0.0054
5766.29	0.155108	0.00246253	0.0021746	0.00537284	1.04475	0.984367	0.00537
5766.56	0.155083	0.00245621	0.00216491	0.00531893	1.0429	0.983003	0.00532
5766.84	0.155164	0.00244327	0.00220612	0.0053415	1.04105	0.981639	0.00534
5767.06	0.155253	0.00245128	0.00216838	0.00528762	1.03949	0.980579	0.00529
5767.28	0.155389	0.00243418	0.00218269	0.00524507	1.03773	0.979615	0.00525
5767.5	0.155491	0.00244369	0.00216266	0.00529465	1.03596	0.978652	0.0053
5767.8	0.15562	0.00245632	0.00217845	0.00521579	1.03354	0.977327	0.00522
5768.08	0.155703	0.00244967	0.00220035	0.0052191	1.03096	0.976197	0.00522
5768.3	0.155789	0.00245315	0.00220066	0.00524076	1.02869	0.975335	0.00524
5768.55	0.155872	0.00247398	0.00219252	0.00523085	1.02613	0.974366	0.00524
5768.8	0.155944	0.00243041	0.00218819	0.00518274	1.02358	0.973396	0.00518
5769.02	0.156068	0.00243653	0.00219479	0.00521801	1.0213	0.972534	0.00522
5769.32	0.156247	0.00243491	0.00220508	0.00520469	1.01832	0.971911	0.0052
5769.57	0.156263	0.00246222	0.002154	0.00517128	1.01589	0.971452	0.00517
5769.79	0.156325	0.00246337	0.00218268	0.00517879	1.01373	0.971044	0.00518
5769.99	0.15651	0.00245079	0.00218959	0.00513752	1.01184	0.970686	0.00513
5770.29	0.156668	0.00242769	0.00217948	0.00511545	1.00825	0.96993	0.00512
5770.54	0.15678	0.00244222	0.00216009	0.00510787	1.00526	0.969294	0.00511
5770.79	0.156939	0.002422	0.00220033	0.00508931	1.00227	0.968658	0.00509
5771.09	0.157131	0.0024464	0.00215955	0.00514166	0.998545	0.968254	0.00515
5771.31	0.157232	0.00244221	0.00218625	0.00506896	0.995771	0.968295	0.00506
5771.5	0.157391	0.00242519	0.00218419	0.00512387	0.993343	0.96833	0.00513
5771.78	0.157569	0.00244942	0.00215592	0.00506077	0.989874	0.968381	0.00506
5772.06	0.157804	0.00243838	0.00216588	0.00510233	0.986449	0.968416	0.00511
5772.33	0.1579	0.00242089	0.00217722	0.00505133	0.983458	0.968299	0.00505
5772.5	0.158047	0.00241067	0.00217159	0.00505562	0.981663	0.968228	0.00506
5772.75	0.158255	0.002429	0.00219161	0.00509907	0.978971	0.968123	0.0051
5772.97	0.158383	0.00240198	0.00217873	0.00501937	0.976578	0.968029	0.00499
5773.27	0.158649	0.00242938	0.00218204	0.00502792	0.973182	0.968515	0.00503
5773.55	0.158817	0.00244284	0.00215828	0.0050089	0.970085	0.969019	0.00501
5773.8	0.158994	0.00242368	0.00215367	0.00502731	0.967297	0.969472	0.00503
5774.05	0.159166	0.00243949	0.00217586	0.00500223	0.964527	0.969962	0.005
5774.27	0.159342	0.00242575	0.0021742	0.00502665	0.962122	0.970518	0.00503
5774.52	0.159546	0.00242113	0.00216005	0.00505924	0.959416	0.971144	0.00506
5774.82	0.15975	0.00243867	0.00214532	0.00507846	0.956109	0.971909	0.00508
5775.1	0.159923	0.00241365	0.0021661	0.0050236	0.953426	0.972785	0.00502
5775.29	0.160098	0.00243651	0.00216045	0.00501412	0.951901	0.973596	0.00501
5775.54	0.160344	0.00242127	0.00217381	0.00498461	0.94994	0.974638	0.00498
5775.79	0.160519	0.00244766	0.00215461	0.00500121	0.947979	0.97568	0.005
5776.01	0.160786	0.00244152	0.00216063	0.00502405	0.946263	0.97663	0.00503
5776.34	0.160957	0.00241351	0.00216358	0.00502952	0.944005	0.978332	0.00502
5776.56	0.161186	0.00243633	0.00215295	0.00507389	0.9425	0.979466	0.00507
5776.81	0.161413	0.00247601	0.00214513	0.00505303	0.940807	0.980743	0.00505
5777.01	0.161618	0.00244678	0.00217277	0.00508873	0.93949	0.981736	0.00509
5777.28	0.161839	0.0024611	0.00212395	0.0051237	0.937981	0.983404	0.00513
5777.56	0.16205	0.00242075	0.00217512	0.00508008	0.936517	0.985103	0.00508
5777.87	0.162233	0.00243071	0.00218346	0.00506834	0.934906	0.986971	0.00507
5778.03	0.162384	0.00244029	0.00214675	0.00507297	0.933896	0.988024	0.00507
5778.28	0.162601	0.00242434	0.00214367	0.00510936	0.931332	0.989877	0.00511
5778.53	0.162838	0.00242428	0.00214245	0.0051122	0.928769	0.99173	0.00511
5778.78	0.163137	0.00241447	0.00216772	0.00511095	0.926204	0.993582	0.00511
5779.08	0.163299	0.0024245	0.00215967	0.00516176	0.924745	0.995792	0.00516
5779.33	0.163527	0.0024361	0.00211611	0.00509131	0.925233	0.997545	0.00508
5779.56	0.163741	0.00244727	0.00214972	0.00521641	0.925667	0.999103	0.00522
5779.78	0.163897	0.00248046	0.00215401	0.00514819	0.926101	1.00066	0.00514
5780.8	0.164643	0.00248583	0.00214236	0.00525372	0.926166	1.00747	0.00526
5781.75	0.165228	0.00246791	0.00209615	0.00530068	0.926089	1.01535	0.0053
5782.77	0.165914	0.00244724	0.00211146	0.00536314	0.926886	1.02341	0.00536
5783.83	0.166456	0.0024549	0.00212028	0.00543791	0.927598	1.03135	0.00544
5784.83	0.167025	0.00245769	0.00213255	0.00542622	0.929518	1.03813	0.00542
5785.74	0.167434	0.00250125	0.00211878	0.00560575	0.928065	1.04489	0.00561
5786.83	0.167905	0.00246729	0.0021529	0.00561386	0.925399	1.05181	0.00561
5787.83	0.168317	0.00247556	0.00211875	0.0056052	0.922681	1.05733	0.00561
5788.77	0.16882	0.00243816	0.00211185	0.00576096	0.919557	1.06291	0.00577
5789.74	0.169247	0.0025043	0.00209643	0.00584429	0.915917	1.067	0.00585
5790.86	0.169691	0.00249357	0.00216025	0.0058089	0.912712	1.07079	0.00581
5791.8	0.170188	0.00244875	0.00213663	0.00576834	0.911523	1.07394	0.00577
5792.75	0.170646	0.00253005	0.00209947	0.00586656	0.91101	1.07634	0.00587
5793.81	0.171097	0.00256798	0.00212466	0.00585416	0.913038	1.07795	0.00585
5794.84	0.171384	0.00250481	0.00215732	0.00585395	0.914685	1.07873	0.00586
5795.79	0.171877	0.00257823	0.00210326	0.00579709	0.917201	1.0784	0.00579
5796.76	0.172364	0.00255111	0.0021835	0.00589269	0.920813	1.077	0.00589
5797.82	0.172702	0.00255858	0.00217015	0.00590712	0.924772	1.07548	0.00591
5798.83	0.173044	0.00255104	0.00213883	0.00590686	0.930693	1.07361	0.00591
5799.75	0.173347	0.002557	0.00212276	0.00587014	0.935114	1.07068	0.00587
5800.78	0.173695	0.0025766	0.00213936	0.00589086	0.93904	1.06674	0.00589
5801.84	0.174075	0.002573	0.00217701	0.00589806	0.94454	1.06235	0.0059
5802.79	0.17427	0.00258043	0.00216432	0.0059078	0.949765	1.05781	0.00591
5803.74	0.174538	0.00254498	0.00216353	0.00592615	0.955786	1.05279	0.00593
5804.81	0.174747	0.00260079	0.00216163	0.00594965	0.961097	1.04681	0.00595
5805.81	0.175029	0.00255154	0.00219653	0.00587118	0.966952	1.04199	0.00587
5806.76	0.175316	0.00260164	0.00218168	0.00597456	0.972726	1.03607	0.00598
5807.77	0.175489	0.00259254	0.00215116	0.00590544	0.97793	1.03065	0.0059
5808.84	0.175631	0.00251742	0.00218953	0.00594031	0.981717	1.02528	0.00594
5809.82	0.175909	0.00256387	0.00216436	0.00585724	0.986407	1.02022	0.00586
5810.77	0.176091	0.00255835	0.00222286	0.00588083	0.990691	1.0155	0.00588
5811.81	0.176327	0.00250025	0.00218137	0.0058459	0.995229	1.01041	0.00585
5812.82	0.176536	0.00252119	0.00217539	0.00587523	0.999646	1.00545	0.00588
5813.77	0.17677	0.0025759	0.00220402	0.00586858	1.00382	1.00077	0.00587
5814.78	0.177049	0.00250851	0.00215046	0.00582326	1.00725	0.997422	0.00582
5815.85	0.177285	0.00251038	0.00214411	0.00589092	1.01057	0.994374	0.00589
5816.77	0.177416	0.0025275	0.00216767	0.00577896	1.01345	0.991726	0.00578
5817.79	0.177754	0.00254181	0.00215551	0.00578075	1.0166	0.988836	0.00578
5818.83	0.178039	0.00257116	0.00217355	0.00580588	1.01726	0.987371	0.00581
5819.81	0.178185	0.00252468	0.00215787	0.00572846	1.01741	0.986262	0.00573
5820.74	0.178534	0.00254189	0.00219507	0.00568696	1.01755	0.985215	0.00569
5821.81	0.178824	0.00251784	0.00219023	0.00573471	1.01772	0.984009	0.00573
5822.82	0.179335	0.00254627	0.00218812	0.00577146	1.01624	0.983888	0.00577
5823.78	0.179534	0.00255728	0.00222754	0.00567691	1.01448	0.984006	0.00568
5824.76	0.17983	0.0025415	0.00217099	0.00576997	1.01266	0.984128	0.00577
5825.83	0.180355	0.00254713	0.00220428	0.00571843	1.01068	0.98426	0.00572
5826.79	0.180659	0.00256499	0.00220325	0.00570685	1.00955	0.984626	0.00571
5827.75	0.181192	0.00253737	0.0022092	0.00581669	1.00858	0.985057	0.00582
5828.8	0.181655	0.00254402	0.00219564	0.00573602	1.00753	0.985526	0.00574
5829.84	0.181981	0.00256276	0.00218336	0.00570374	1.00648	0.985995	0.0057
5833.79	0.183724	0.00253471	0.00219831	0.00590054	0.996545	0.992924	0.0059
5837.75	0.186084	0.00256661	0.00221038	0.0058824	0.985397	1.01049	0.00588
5841.8	0.187828	0.00258956	0.00217198	0.00607627	0.981459	1.02074	0.00608
5845.81	0.189731	0.0025916	0.00220426	0.00611922	0.979813	1.02123	0.00612
5849.81	0.191413	0.00256045	0.00224622	0.00620213	0.986151	1.01875	0.0062
5853.82	0.192664	0.00264819	0.00223817	0.00623753	0.990035	1.00579	0.00624
5857.75	0.194615	0.00259771	0.00227054	0.00627388	0.995748	0.99727	0.00627
5861.66	0.196796	0.00258056	0.00221076	0.00624183	0.99933	0.989705	0.00624
5865.72	0.198571	0.00257251	0.00224485	0.00628285	1.03949	0.982031	0.00628
5869.76	0.200204	0.00267232	0.00223011	0.00630967	1.01637	0.97961	0.00631
5873.8	0.201841	0.0026244	0.00224534	0.00631202	1.01162	0.974936	0.00631
5877.73	0.203924	0.00263071	0.00224541	0.00635196	1.01021	0.969504	0.00635
5881.75	0.205989	0.00262906	0.00222252	0.00634379	1.01627	0.964586	0.00634
5885.78	0.207654	0.00267497	0.00226634	0.00642829	1.0186	0.959036	0.00643
5889.79	0.209256	0.0026411	0.00227718	0.00636807	1.0376	0.955175	0.00637
5893.75	0.210851	0.00261483	0.00223683	0.00646803	1.0508	0.950087	0.00647
5897.73	0.212272	0.00257272	0.00226813	0.00642203	1.05967	0.948256	0.00642
5901.79	0.213981	0.00262595	0.00225616	0.00642204	1.0636	0.946301	0.00642
5905.82	0.215793	0.00261376	0.00224059	0.00640301	1.05846	0.944775	0.0064
5909.77	0.217645	0.0026522	0.00226635	0.00653967	1.04832	0.944893	0.00654
5913.78	0.219626	0.00263124	0.00229669	0.00661269	1.03782	0.945085	0.00661
5917.8	0.221691	0.0026724	0.00225798	0.00656044	1.0273	0.945278	0.00656
5921.82	0.22382	0.00264822	0.00228634	0.00674857	1.01677	0.945471	0.00675
5925.79	0.22595	0.00263912	0.00231988	0.00667104	1.00637	0.945661	0.00667
5929.77	0.227961	0.00269436	0.00231423	0.00680682	0.99596	0.945852	0.0068

## Sheet: Sample Ce XANES
energy	R2.ex3	R10.ex3	R12.ex3	R13_new.ex3	R15.ex3	R16.ex3	R19.ex3	V16.ex3	V27.ex3	V34.ex3	V54.ex3	V57.ex3
5679.79	0.00690661	0.0099057	0.00932701	0.00923054	0.00757188	0.0103603	0.0114239	0.0121319	0.00829571	0.00953286	0.0106669	0.00802832
5681.85	0.00690676	0.00987176	0.00929542	0.00914933	0.00748733	0.01031	0.0114243	0.0120383	0.00828478	0.00945583	0.0106366	0.00800916
5683.8	0.00689999	0.00987717	0.00927406	0.00919663	0.00753967	0.0103266	0.0113876	0.0120588	0.00826718	0.00940666	0.0106345	0.0080238
5685.83	0.00689041	0.00984192	0.00931653	0.00918853	0.00753073	0.0103389	0.0115212	0.0121081	0.0082841	0.00944047	0.0106298	0.0079846
5687.78	0.00690626	0.00989246	0.009325	0.00917041	0.007507	0.0102958	0.0114125	0.0120321	0.00830275	0.00944444	0.0106332	0.00799532
5689.85	0.00690245	0.00990622	0.00928631	0.00922357	0.0075184	0.0103334	0.0113931	0.0120824	0.00830586	0.00948523	0.0106231	0.00804912
5691.78	0.00691544	0.00983169	0.00932239	0.00921078	0.0075579	0.0104154	0.0114484	0.0121008	0.00833744	0.0094131	0.0105594	0.00803704
5693.84	0.00693421	0.00985639	0.00928649	0.0091724	0.00755732	0.0104446	0.0114707	0.0121522	0.00831476	0.00953267	0.0106776	0.00802947
5695.75	0.00694761	0.00992619	0.00929811	0.00917292	0.00756365	0.010424	0.0114918	0.0120938	0.00833917	0.00948789	0.010624	0.00806819
5697.85	0.00697735	0.0099364	0.00928444	0.00926615	0.00759968	0.0103739	0.0115509	0.0121331	0.00835862	0.00947692	0.0106836	0.00805962
5699.78	0.00702005	0.00997632	0.00932991	0.0092801	0.00763357	0.0104322	0.0116052	0.0121713	0.00837674	0.00948052	0.0107741	0.00808899
5701.85	0.00702097	0.0100005	0.0093576	0.00932854	0.00762185	0.0105037	0.0115642	0.0122314	0.00838917	0.00955577	0.0107014	0.00814367
5703.77	0.00702689	0.0100026	0.00940908	0.00930858	0.00765852	0.0105134	0.0116372	0.0121982	0.00841421	0.00967597	0.0107273	0.00817262
5705.84	0.00710599	0.0101592	0.00951233	0.00939999	0.00774163	0.0105087	0.0117534	0.0122522	0.00843435	0.00967072	0.0108568	0.0083099
5707.78	0.00715191	0.0101256	0.00953892	0.00947477	0.00775693	0.0105945	0.0118194	0.0124065	0.00855742	0.00976916	0.0109486	0.00831435
5709.86	0.00725725	0.0102932	0.00970509	0.00961448	0.00785342	0.0106762	0.0119552	0.0125447	0.00867533	0.00987626	0.0111014	0.00846638
5711.75	0.00751107	0.0104726	0.00999765	0.00989465	0.00805198	0.0108988	0.0122678	0.0128181	0.00885993	0.0101656	0.0113523	0.00876007
5712.08	0.00753177	0.0105743	0.00999547	0.00985237	0.00806181	0.0109674	0.0123235	0.0128762	0.00888949	0.0101751	0.0113865	0.00876021
5712.35	0.00757368	0.0105708	0.0100252	0.0098533	0.00807388	0.0109665	0.0123788	0.0129108	0.00889832	0.0101574	0.0113904	0.00883688
5712.53	0.00758817	0.0105868	0.0100455	0.00991891	0.00812119	0.0109714	0.0123709	0.0128954	0.0089518	0.0101792	0.0114167	0.00888378
5712.81	0.00760021	0.0106146	0.0100761	0.00995719	0.00811166	0.0110015	0.0124053	0.0129493	0.00892807	0.0102079	0.0114459	0.00886671
5713.05	0.00762885	0.0106194	0.0100953	0.00997865	0.00814079	0.0110152	0.0124704	0.0129577	0.00894239	0.0102196	0.0114858	0.00889627
5713.26	0.00765564	0.0106143	0.0101165	0.00997358	0.00816465	0.0110369	0.0124487	0.0129614	0.00898765	0.0102566	0.0114929	0.00897108
5713.59	0.00772595	0.010676	0.0101432	0.0100075	0.00821072	0.0110557	0.0125021	0.0129899	0.00899521	0.0102918	0.0115708	0.00899983
5713.83	0.00769411	0.0107227	0.0101675	0.0100475	0.00821782	0.0110702	0.0125612	0.013059	0.00902278	0.01032	0.0115529	0.00900006
5714.05	0.00775449	0.0107526	0.0101693	0.0100064	0.00824929	0.011107	0.0125779	0.0130931	0.00903162	0.0103725	0.0116	0.00902098
5714.27	0.00780271	0.0107807	0.0102416	0.0100834	0.00826043	0.0111614	0.0126166	0.0131656	0.00906841	0.0104119	0.0116483	0.00913045
5714.56	0.00784363	0.0108174	0.0102572	0.0101685	0.00834422	0.0112035	0.0127448	0.013196	0.0091077	0.0104568	0.0117387	0.00919045
5714.81	0.00793305	0.0108887	0.0103301	0.010196	0.00839108	0.0112337	0.0128158	0.0132973	0.00921263	0.0105183	0.0117927	0.00925003
5715.08	0.00797212	0.0109265	0.0104344	0.010289	0.00841553	0.0113262	0.0128663	0.0133345	0.00924037	0.010551	0.0118611	0.00930525
5715.32	0.00805821	0.0110573	0.0105051	0.0103343	0.00850005	0.0113679	0.0129451	0.0134514	0.00930004	0.0106709	0.0119814	0.00946452
5715.54	0.00814814	0.0111087	0.0106156	0.0104505	0.00856422	0.0114414	0.0130442	0.0135404	0.00934281	0.010704	0.0120681	0.00950295
5715.78	0.00829106	0.0112058	0.0107058	0.0105366	0.00864205	0.0114957	0.0132046	0.0136465	0.00947648	0.0108753	0.0121358	0.00968719
5716.08	0.00839434	0.0113465	0.0108685	0.0106947	0.00877877	0.0116313	0.0134058	0.0137953	0.00960673	0.0109743	0.0123373	0.00986008
5716.32	0.00850687	0.0114342	0.0109585	0.0108097	0.00884786	0.011712	0.0135692	0.0138937	0.00965908	0.0111036	0.0124592	0.01005
5716.57	0.00862175	0.0115769	0.0111373	0.0109747	0.00895261	0.0118105	0.0137194	0.0140684	0.00980313	0.0112243	0.0126114	0.0101945
5716.81	0.00880218	0.0117362	0.0112972	0.011138	0.00908511	0.011999	0.0139579	0.0142903	0.0099314	0.0113744	0.0127833	0.010425
5717.03	0.00900357	0.0119046	0.011514	0.0113034	0.00925503	0.0121121	0.0141941	0.0145019	0.0101446	0.0116267	0.0130453	0.0106631
5717.3	0.00924381	0.012145	0.011745	0.0115559	0.00945602	0.0123234	0.0145447	0.0147514	0.0103239	0.0118147	0.0133039	0.010914
5717.59	0.00946387	0.0124096	0.0120529	0.0118619	0.00967887	0.0125153	0.0149249	0.0150729	0.0105476	0.0121177	0.0136772	0.0113037
5717.81	0.00968908	0.012606	0.0122869	0.0120056	0.00978699	0.012686	0.0152024	0.0153224	0.010713	0.0123263	0.0138436	0.0115482
5718.05	0.00996666	0.0128865	0.0125724	0.0123454	0.0100065	0.0129603	0.0155555	0.0156555	0.0110031	0.0126233	0.0142366	0.0119224
5718.27	0.0102779	0.0132581	0.0129469	0.012634	0.0102508	0.0132211	0.0159963	0.0160506	0.0112469	0.0129639	0.0146143	0.0122492
5718.54	0.0106115	0.0135713	0.0133479	0.0129771	0.0104982	0.0135109	0.0164799	0.0164494	0.0116066	0.0133692	0.0150274	0.0127487
5718.81	0.010955	0.0139407	0.0137352	0.0133573	0.0107761	0.0138485	0.0169995	0.0169238	0.0118801	0.0137031	0.0154597	0.0131021
5719.08	0.0112385	0.0142935	0.0141404	0.0137408	0.0110301	0.0141268	0.0175748	0.0174004	0.0122143	0.0140085	0.0158986	0.0135085
5719.3	0.0115589	0.0145448	0.0144355	0.0140436	0.0112303	0.0144002	0.017897	0.0177102	0.0124082	0.0142855	0.01619	0.0137025
5719.57	0.0118127	0.0149299	0.0147881	0.0143529	0.0114614	0.0147472	0.0184501	0.0181689	0.0127867	0.0146727	0.0166485	0.0141763
5719.76	0.0120723	0.0151569	0.0150959	0.0146091	0.0116248	0.0149421	0.0187748	0.0185078	0.0129685	0.0149265	0.0169326	0.0144055
5720.06	0.0123175	0.0154664	0.0154237	0.0149749	0.0118553	0.0151925	0.0191663	0.0188634	0.0132048	0.015271	0.0172536	0.0147237
5720.33	0.0125031	0.0156437	0.0156246	0.0151364	0.0119765	0.0153138	0.0194705	0.0190888	0.0133514	0.0154276	0.0175058	0.0149677
5720.57	0.012609	0.0157488	0.015732	0.0152133	0.012055	0.0154282	0.0195972	0.0191539	0.0134869	0.0155678	0.0176293	0.0151866
5720.82	0.0126872	0.0158521	0.0158265	0.0153548	0.0120879	0.0155044	0.0197165	0.0192393	0.013586	0.0156508	0.017758	0.0152622
5721.01	0.012702	0.0158774	0.0158339	0.0153697	0.0121397	0.0155144	0.0197632	0.0193559	0.0136296	0.0156996	0.0177534	0.0153099
5721.31	0.0127186	0.0158522	0.0158742	0.0153385	0.0121383	0.015554	0.019787	0.0194046	0.0136531	0.0157005	0.0177491	0.0153399
5721.55	0.0127198	0.0158189	0.015851	0.0153296	0.0121117	0.0155031	0.0197756	0.0193661	0.0135776	0.015631	0.0176921	0.0153598
5721.82	0.0126303	0.0157697	0.01572	0.015282	0.0120857	0.015433	0.0196621	0.0192704	0.0135608	0.0156805	0.0176775	0.0152954
5721.98	0.0126154	0.0157217	0.0157264	0.0151882	0.012073	0.0154293	0.0196218	0.0192137	0.0135082	0.0155717	0.0175897	0.0152285
5722.2	0.0125559	0.0156307	0.0156641	0.0151095	0.0119887	0.0154119	0.019528	0.0191001	0.0134349	0.0155865	0.0175277	0.0151811
5722.45	0.0124195	0.0155261	0.0155223	0.0150296	0.0119209	0.0153222	0.0193799	0.0189721	0.0133385	0.0154034	0.0174014	0.0150661
5722.77	0.0123279	0.0154136	0.0153689	0.0148839	0.0118285	0.0152354	0.0192341	0.018857	0.0132691	0.0152762	0.0172174	0.0149704
5723.1	0.0122415	0.0152978	0.0152342	0.0147821	0.011732	0.0151031	0.019039	0.0186964	0.0131697	0.0151682	0.0171787	0.0148394
5723.31	0.0121754	0.0152478	0.0151416	0.0147249	0.0116846	0.0149925	0.0189552	0.0185833	0.0130619	0.0150503	0.0170731	0.0147863
5723.53	0.0120893	0.0151812	0.015078	0.014626	0.0116354	0.0149566	0.0189065	0.0185253	0.0130275	0.0150043	0.0169758	0.014603
5723.78	0.0120446	0.0151712	0.0150368	0.0145465	0.011598	0.0149443	0.0188034	0.0184791	0.0129863	0.0149547	0.0168811	0.0145776
5724.05	0.0120107	0.0150854	0.0150015	0.0145523	0.0115445	0.0149464	0.0186989	0.0183996	0.0129474	0.0148695	0.0168468	0.0145511
5724.32	0.0119464	0.0150454	0.0149754	0.0145307	0.011533	0.0148694	0.0186914	0.0183532	0.0129432	0.0149266	0.0168063	0.0144576
5724.59	0.0119182	0.0150797	0.0150001	0.014508	0.0114816	0.0149028	0.0186899	0.0184012	0.0128651	0.0148526	0.0168013	0.0144402
5724.81	0.0119223	0.0150603	0.0149811	0.0145346	0.011528	0.0149158	0.0186781	0.0183593	0.0128998	0.0148723	0.0168192	0.0144388
5725.05	0.0120066	0.0150596	0.0149704	0.0145344	0.0115345	0.0149303	0.0187282	0.0184442	0.0129223	0.0149073	0.01679	0.0143648
5725.27	0.0120087	0.0151204	0.0150512	0.0145855	0.0115414	0.0149644	0.0187636	0.0184852	0.0129533	0.0149684	0.0168931	0.014463
5725.54	0.0120667	0.0151767	0.0151264	0.0146808	0.0115809	0.0150004	0.0188292	0.0184821	0.0130187	0.0150125	0.016923	0.0145561
5725.84	0.0121025	0.0152571	0.0151571	0.0146473	0.0115979	0.0150612	0.0189508	0.0186281	0.0131151	0.015035	0.0170565	0.0145493
5726.08	0.0121891	0.0153012	0.0152608	0.014774	0.0117004	0.0151209	0.0190337	0.0186738	0.0131241	0.0151091	0.0171197	0.0146822
5726.27	0.0122969	0.0153988	0.0153654	0.0148514	0.0117712	0.0151669	0.0190903	0.0187968	0.0132249	0.0151524	0.0171933	0.0147363
5726.55	0.0123561	0.0155046	0.0154768	0.0149343	0.0118141	0.0152625	0.0192525	0.0188618	0.0133066	0.0153198	0.017377	0.0148458
5726.79	0.0124368	0.0156466	0.0156133	0.0150502	0.011892	0.0154034	0.0194413	0.0190594	0.0134045	0.0154191	0.0174679	0.0149604
5727.06	0.0126273	0.0157387	0.0157023	0.015215	0.011996	0.0154558	0.0196338	0.0192167	0.0135248	0.0155646	0.0175921	0.015088
5727.36	0.0126607	0.0158757	0.0158774	0.0153673	0.0120917	0.0156585	0.0198339	0.0193473	0.0136562	0.0156979	0.0178004	0.0152569
5727.52	0.012796	0.015974	0.0160054	0.0154422	0.0121512	0.0156861	0.019962	0.0194452	0.0137261	0.0158139	0.0179386	0.0153058
5727.8	0.0129007	0.0160586	0.016195	0.0156247	0.0122589	0.0158217	0.0201627	0.0196611	0.0138943	0.0159272	0.0180415	0.0155097
5728.04	0.0130418	0.0162586	0.0163311	0.0157347	0.0124084	0.015911	0.0203699	0.0198045	0.0139535	0.016036	0.018217	0.0156546
5728.31	0.0131373	0.0163238	0.0164033	0.0158552	0.0124764	0.0160537	0.0204916	0.019954	0.0140257	0.0161613	0.0183775	0.0158095
5728.58	0.0131877	0.0164152	0.0164643	0.0159663	0.0124863	0.0160286	0.0206076	0.0200182	0.0141179	0.0162104	0.0183645	0.0158438
5728.8	0.013217	0.016484	0.0165061	0.0159248	0.0125409	0.0160927	0.020609	0.0200292	0.0141529	0.0162586	0.0184089	0.0159176
5729.05	0.0132929	0.0164503	0.0164891	0.0160117	0.012505	0.0160894	0.0206213	0.0200699	0.0141911	0.0162932	0.0184863	0.0159465
5729.29	0.0132642	0.0164587	0.0164656	0.0160004	0.0125579	0.0161117	0.0205862	0.0200839	0.0141456	0.0162719	0.0184782	0.015953
5729.56	0.0132057	0.0163896	0.016527	0.0159484	0.0125334	0.0160645	0.0206022	0.0200378	0.0141233	0.0162099	0.0184353	0.0158608
5729.78	0.0131509	0.0163628	0.0164212	0.0158832	0.0124624	0.0160494	0.020508	0.019995	0.0141504	0.0161471	0.018387	0.0158635
5730.11	0.0130852	0.0162529	0.0163398	0.0157473	0.0123883	0.015979	0.0204125	0.0198465	0.0139433	0.0160643	0.0182073	0.0157517
5730.27	0.0129969	0.0161343	0.0162238	0.0157229	0.0123637	0.0158974	0.0203027	0.0197533	0.0138946	0.016007	0.0181202	0.0156652
5730.54	0.0128734	0.016006	0.0160459	0.0154616	0.0122171	0.0157331	0.0200636	0.0195244	0.0137569	0.0158336	0.0179719	0.0154847
5730.81	0.0126801	0.0157863	0.0157843	0.0152731	0.0120866	0.015591	0.0197121	0.0192646	0.0136288	0.0156175	0.0176614	0.015169
5731.06	0.0124745	0.0156547	0.0155556	0.0151153	0.0119242	0.0154407	0.0195322	0.0190585	0.0134502	0.0154833	0.0175143	0.0150102
5731.33	0.0122711	0.0154138	0.015349	0.0148529	0.0117845	0.0152588	0.0191767	0.0188363	0.0132752	0.0152576	0.0172933	0.0147281
5731.58	0.0121107	0.0152142	0.0150914	0.0147034	0.0116035	0.0151084	0.0188774	0.0185738	0.013042	0.0150465	0.0170042	0.0144937
5731.77	0.0118574	0.0150177	0.0148848	0.0144492	0.0114637	0.0148944	0.0186005	0.0184159	0.0128058	0.0148215	0.0167263	0.0142679
5732.04	0.0116055	0.0147182	0.0145751	0.0141797	0.0112647	0.0146513	0.0182255	0.0180049	0.0126265	0.0145124	0.0163913	0.0140196
5732.28	0.0113731	0.0144463	0.0143299	0.0139752	0.0110873	0.014452	0.0179523	0.0177942	0.012432	0.0142462	0.0161573	0.013743
5732.58	0.0111393	0.0142333	0.014048	0.0136783	0.0108783	0.0142242	0.0176343	0.0174627	0.0122131	0.0140743	0.0158599	0.0134915
5732.83	0.0109726	0.0140815	0.013866	0.0134959	0.0107487	0.0140441	0.0172772	0.0172193	0.0120699	0.0138694	0.0156925	0.0132889
5733.05	0.0108668	0.0138743	0.01368	0.0133276	0.0106521	0.0138833	0.0170841	0.0170358	0.0118977	0.0136968	0.0154019	0.0130407
5733.29	0.0106882	0.0136518	0.0134488	0.0130821	0.0105258	0.0137126	0.0168462	0.0167962	0.0116959	0.013526	0.0152628	0.0128592
5733.51	0.0105285	0.0135074	0.0132952	0.0129892	0.0104425	0.0136668	0.0165875	0.0166194	0.0116048	0.0133795	0.0150797	0.0126091
5733.84	0.0103276	0.0134134	0.0131041	0.012783	0.010251	0.0135185	0.0163525	0.016383	0.0114666	0.0131882	0.0148652	0.0124037
5734.08	0.0102784	0.0132876	0.0130128	0.0127166	0.0102522	0.013406	0.0162548	0.0163328	0.0113645	0.0130891	0.0147739	0.0123114
5734.3	0.0101354	0.0131709	0.0129553	0.0125986	0.0101315	0.0133374	0.0160863	0.016153	0.0112879	0.0129665	0.0146383	0.0121985
5734.55	0.0101102	0.0131037	0.0128333	0.012507	0.0100568	0.01323	0.0159831	0.0159863	0.0112177	0.0128899	0.0145083	0.0121263
5734.79	0.010034	0.013041	0.0127422	0.0124298	0.0100085	0.0131896	0.0158651	0.0159606	0.0111314	0.0128048	0.0144105	0.01196
5735.04	0.00993247	0.0130268	0.012652	0.0123924	0.00992698	0.0131212	0.01579	0.0159144	0.0111139	0.0127498	0.014319	0.0119459
5735.36	0.00991501	0.0128984	0.0126416	0.0123276	0.00991407	0.013086	0.0156985	0.0158073	0.0110363	0.0126733	0.0142463	0.011813
5735.55	0.00988687	0.0128858	0.0125636	0.0122529	0.00990052	0.0130508	0.0156407	0.0158105	0.0110071	0.0126283	0.0141986	0.0117916
5735.8	0.00983526	0.0128223	0.012545	0.0122705	0.00986179	0.0130092	0.0155601	0.015747	0.0109693	0.0126149	0.0141933	0.011733
5736.04	0.00979742	0.0128246	0.0125158	0.0122098	0.00980939	0.0130243	0.0155763	0.015685	0.0108915	0.0125558	0.014147	0.0116627
5736.29	0.00977098	0.0127831	0.0125032	0.012189	0.00982492	0.0129623	0.0155218	0.0156393	0.0109094	0.0125593	0.0140598	0.0117065
5736.56	0.00976071	0.0127721	0.0124798	0.0121619	0.00980693	0.0129576	0.0154494	0.0156286	0.0109114	0.0125427	0.0140993	0.0116066
5736.84	0.00975047	0.0127644	0.0124542	0.0121734	0.00978706	0.0130112	0.0154243	0.0155959	0.010889	0.0125229	0.0140452	0.0116032
5737.05	0.00976145	0.0127277	0.012418	0.0121234	0.00973967	0.0129595	0.0153863	0.0156165	0.0108544	0.0124765	0.01406	0.0115483
5737.27	0.00971137	0.012733	0.0123882	0.0121001	0.00977687	0.0129164	0.0154389	0.0155993	0.0108641	0.0124569	0.0140512	0.0115571
5737.54	0.00965666	0.0127081	0.0123765	0.0120878	0.0097656	0.0128904	0.0154032	0.0156124	0.0108572	0.0124428	0.0140397	0.0115566
5737.82	0.00970354	0.0126768	0.0123882	0.012108	0.00975739	0.012923	0.0153987	0.015528	0.0108668	0.0124899	0.0140448	0.0115259
5738.06	0.00966392	0.0126747	0.0124089	0.0120645	0.00974113	0.0128994	0.015403	0.0155401	0.0108713	0.0124625	0.0139885	0.0115137
5738.31	0.00967645	0.0126636	0.0123897	0.0120983	0.00970685	0.0129268	0.0154062	0.0155221	0.0109051	0.012462	0.0140487	0.011508
5738.58	0.00971456	0.0126828	0.0124095	0.0121122	0.00973514	0.012883	0.0153944	0.015516	0.0108797	0.0124551	0.0140266	0.0115033
5738.77	0.00968544	0.012723	0.0123633	0.0120993	0.0097326	0.0129027	0.0154321	0.0155206	0.0108702	0.0124416	0.0139765	0.0114728
5739.02	0.00969132	0.0126898	0.0124212	0.0121011	0.0097311	0.0129459	0.015409	0.0155311	0.0108544	0.0124392	0.0139772	0.0114985
5739.37	0.00964263	0.0126845	0.0123545	0.0120738	0.00974404	0.0129275	0.0153793	0.0155322	0.0108711	0.0124538	0.0139918	0.011517
5739.56	0.00966574	0.0126962	0.0123577	0.0120364	0.00973007	0.012892	0.0153557	0.0155364	0.0108315	0.0124559	0.0139803	0.0114959
5739.81	0.00968455	0.0127015	0.0123474	0.0120521	0.00974353	0.0128795	0.0153276	0.0155857	0.0108534	0.0124633	0.0140037	0.0115357
5740.03	0.00971338	0.0126782	0.0123347	0.0120951	0.00973693	0.0128618	0.015374	0.0155563	0.0108129	0.0124999	0.0139805	0.0115103
5740.27	0.00971608	0.012674	0.0123345	0.0120477	0.0097324	0.0129198	0.0153341	0.0155368	0.0108313	0.0124249	0.0139596	0.0114845
5740.55	0.0096922	0.012675	0.012349	0.0120762	0.0097088	0.0128978	0.0153628	0.0154958	0.0108052	0.0124049	0.013962	0.0114667
5740.85	0.0096754	0.0126878	0.0123199	0.0120882	0.00972058	0.012888	0.0153539	0.0155387	0.0107901	0.0124255	0.0139872	0.0114866
5741.04	0.00968016	0.0126872	0.0123341	0.0120672	0.00973315	0.012872	0.0153428	0.0154942	0.0108212	0.0124313	0.0139789	0.0114599
5741.31	0.00968458	0.0126469	0.0123664	0.0120798	0.0097133	0.0128605	0.0153606	0.0155333	0.01083	0.0124237	0.0139836	0.0114778
5741.53	0.00963469	0.0126762	0.0123371	0.0120377	0.00970898	0.0128669	0.0154108	0.0155356	0.0108671	0.012394	0.0139724	0.011471
5741.78	0.00967324	0.0126594	0.0123277	0.012047	0.00972484	0.0128483	0.0153038	0.0154898	0.0108145	0.0124243	0.0140133	0.0114943
5742.1	0.00962535	0.0126522	0.0123405	0.0120792	0.00972129	0.0129054	0.0153175	0.0154953	0.0108332	0.0124176	0.0139658	0.0114441
5742.35	0.00964409	0.0126379	0.0122814	0.0120425	0.00969098	0.0128595	0.0153524	0.0154914	0.0108224	0.012417	0.0139649	0.0114772
5742.54	0.00964096	0.0126042	0.0122935	0.0120243	0.00974158	0.012844	0.0152961	0.0154835	0.0108238	0.0124124	0.0139673	0.0114045
5742.79	0.00965195	0.0126691	0.0123363	0.0120129	0.00971184	0.0128436	0.0153143	0.015488	0.0108034	0.012396	0.0139755	0.0114244
5743.01	0.00966326	0.0126159	0.0123186	0.0120536	0.00972405	0.0129037	0.0153699	0.0154824	0.0108013	0.0123934	0.013942	0.0114703
5743.33	0.00965241	0.0126585	0.0122871	0.0120888	0.0097399	0.0128706	0.0152763	0.0154827	0.0107832	0.0123802	0.0139235	0.0114452
5743.55	0.00964594	0.0126446	0.0122755	0.012085	0.00971282	0.0128674	0.0152942	0.0155173	0.0108002	0.0123688	0.013951	0.0114188
5743.83	0.00963205	0.0126331	0.0123109	0.0120332	0.00975161	0.0128655	0.0152842	0.0154359	0.010811	0.0123781	0.0139356	0.0114332
5744.05	0.00961729	0.0126762	0.0122791	0.0120259	0.00974052	0.0128421	0.0153444	0.015486	0.0107963	0.0123887	0.0139462	0.01145
5744.26	0.00961759	0.0126766	0.0123235	0.012036	0.00973339	0.0128637	0.0153178	0.0154885	0.0107963	0.012395	0.01394	0.0114224
5744.56	0.00962056	0.0126487	0.0123179	0.0120463	0.0097416	0.012823	0.0153168	0.0154509	0.0108122	0.0124112	0.0139285	0.0114678
5744.84	0.00964542	0.0126702	0.0123114	0.0120445	0.00972048	0.012818	0.0152713	0.0154776	0.0108261	0.0124376	0.01392	0.0114948
5746.81	0.00967093	0.0127485	0.0123416	0.01209	0.00970583	0.0128852	0.015414	0.0155464	0.0108416	0.0124245	0.0140188	0.0114737
5748.78	0.00970791	0.0127342	0.0124147	0.012151	0.00980795	0.0129501	0.0154208	0.0155991	0.010835	0.0124812	0.0140895	0.0114988
5752.78	0.00997507	0.012966	0.0126842	0.0124015	0.00997089	0.0131091	0.0156476	0.0158215	0.0110293	0.0127117	0.014382	0.0117908
5756.79	0.0101892	0.0131633	0.0128821	0.0125851	0.0101352	0.0133462	0.0160595	0.0161107	0.0113125	0.012964	0.0146045	0.0121058
5760.81	0.010276	0.0132571	0.0130434	0.0127521	0.0101899	0.0134366	0.0162116	0.0163478	0.0114239	0.013077	0.0147588	0.0121939
5764.83	0.0102623	0.0133108	0.0129993	0.0126894	0.0102094	0.0134781	0.0162527	0.0162736	0.0113951	0.0131631	0.0147388	0.0122231
5768.8	0.0102176	0.0132671	0.0129453	0.0126693	0.0101409	0.0134264	0.016177	0.0162373	0.0113713	0.0130369	0.0147401	0.0122142
5772.8	0.0101413	0.0131702	0.0129483	0.0125734	0.0101215	0.013414	0.0160707	0.0161842	0.011277	0.0129398	0.014601	0.0120866
5776.81	0.0100655	0.0130735	0.0128126	0.012415	0.0100687	0.0133122	0.0159559	0.0161108	0.0112369	0.0128515	0.0144909	0.0119549
5780.83	0.0100193	0.0130525	0.0127383	0.0124272	0.0100102	0.0132843	0.015802	0.0160023	0.0111664	0.0128769	0.0144275	0.0118997
5784.74	0.00998582	0.013015	0.0127618	0.012441	0.0100387	0.0132746	0.0158119	0.0159689	0.0111611	0.012846	0.0144169	0.0118668
5788.83	0.0100269	0.0131254	0.0127653	0.0124398	0.01007	0.0132904	0.015868	0.0160153	0.0112324	0.0128829	0.0144723	0.0119776
5792.81	0.0101281	0.0131439	0.0127419	0.012539	0.0100692	0.0134433	0.0159272	0.0160778	0.0112734	0.0129425	0.0144872	0.0119463
5796.79	0.0101328	0.0132676	0.0128772	0.0125963	0.0101757	0.0133648	0.0160274	0.0161275	0.0113339	0.0129709	0.0146776	0.0120273
5800.84	0.0102145	0.0132346	0.0128773	0.0126594	0.0102017	0.0135263	0.0161111	0.0163161	0.0112763	0.0130594	0.0146049	0.0121291
5804.83	0.0102343	0.013268	0.012969	0.0126521	0.0101796	0.0134569	0.0162423	0.0162418	0.0114214	0.0131209	0.0147096	0.0121276
5808.84	0.010251	0.0132851	0.0129668	0.0127511	0.0102625	0.0136011	0.0161818	0.0162957	0.0114236	0.0131169	0.0147172	0.0122013
5812.79	0.0102517	0.0133774	0.0130987	0.0127791	0.0102541	0.0135383	0.0162613	0.0163861	0.0114192	0.0132012	0.0147263	0.0122657
5816.77	0.0103327	0.0133288	0.0131041	0.0127921	0.0102845	0.0135521	0.0163502	0.0163702	0.0115372	0.0132031	0.0147955	0.0123965
5820.79	0.0103749	0.013474	0.0130923	0.012746	0.0103189	0.0135903	0.0162763	0.0165001	0.0115669	0.0132263	0.0148773	0.0122882
5824.82	0.0103918	0.0134263	0.0131449	0.0128259	0.0103667	0.0136739	0.016306	0.0163987	0.0115246	0.0132963	0.0148533	0.0123683
5828.82	0.0104635	0.0135084	0.0131388	0.012926	0.0104071	0.013633	0.0164478	0.0163606	0.0116366	0.0133316	0.0149373	0.0123836
5832.97	0.0104355	0.0135327	0.0131281	0.0129484	0.0103749	0.0137335	0.0164685	0.0165153	0.0116117	0.0134222	0.0150733	0.0124219
5837.07	0.0104355	0.0134847	0.0131563	0.0129352	0.0103758	0.0137587	0.0164444	0.0165818	0.0116549	0.0133016	0.0150179	0.0124245
5840.78	0.0104046	0.0135505	0.0131858	0.0129278	0.0103866	0.013709	0.0165044	0.0165738	0.0117095	0.013451	0.0149176	0.0124284
5844.81	0.0104773	0.0135451	0.0131555	0.0128435	0.0103938	0.0136531	0.0164336	0.0164306	0.011596	0.0133526	0.0149194	0.0124506
5848.79	0.0104864	0.0136271	0.0131984	0.0130112	0.0103777	0.0137825	0.0165498	0.0165197	0.0116762	0.0134672	0.015017	0.0124866

## Sheet: Reference Ce HERFD XANES
Energy	CeO2	CeOH4	Ce-MnO2
5700	-0.00132356	-0.000351382	0.000606506
5700.5	-0.000391251	-0.000290836	0.000634623
5701	0.000258832	-0.00023029	0.000662741
5701.5	0.000350424	-0.000169744	0.000690858
5702	-0.00011275	-0.000109198	0.000718976
5702.5	0.000260321	-5.55533e-05	0.000511723
5703	0.000354148	-1.90841e-06	0.000304471
5703.5	-0.000485822	5.17365e-05	9.72187e-05
5704	0.00100423	0.000105381	-0.000110034
5704.5	-0.00011424	7.83712e-05	-6.01479e-05
5705	-0.00123271	5.13608e-05	-1.02622e-05
5705.5	7.34132e-05	2.43505e-05	3.96235e-05
5706	0.00174665	-2.65979e-06	8.95091e-05
5706.5	0.000351914	4.06313e-06	-3.067e-05
5707	-0.00197513	1.0786e-05	-0.000150849
5707.5	-0.000301892	1.7509e-05	-0.000271028
5708	0.000631903	2.42319e-05	-0.000391207
5708.5	-0.000485077	2.32342e-05	-0.000348908
5709	-2.41364e-05	2.22366e-05	-0.000306608
5709.5	7.26685e-05	2.12389e-05	-0.000264308
5710	-0.00107995	2.02413e-05	-0.000222008
5710.2	0.000441272	-0.00162921	0.00567852
5710.4	0.000673976	-0.00136188	0.00469894
5710.6	0.000443134	0.00104177	0.00228629
5710.8	-0.00048396	-0.000562244	-0.00526005
5711	-0.00048396	-0.000834324	0.0171794
5711.2	0.000673976	0.000237388	-0.00230319
5711.4	0.000675838	0.00023897	-0.0130966
5711.6	0.000910404	0.00130277	0.00199605
5711.8	-0.000485822	-0.000296491	-0.00901508
5712	-0.00164562	-0.0013595	-0.00389953
5712.2	0.00114683	-0.00109059	0.00965123
5712.4	0.000446857	0.00526218	0.00790977
5712.6	-0.000718526	0.00102832	-0.00458886
5712.8	-0.000254979	-0.00399805	-0.0111375
5713	-0.000718526	-0.000290954	0.00976007
5713.2	0.000906681	-2.59923e-05	0.0138779
5713.4	0.000908542	0.000764148	-0.0147293
5713.6	-0.000251256	-0.0002957	-0.00703779
5713.8	-2.22748e-05	0.000235806	0.0208256
5714	0.000673976	-2.67832e-05	-0.000344043
5714.2	-0.00141292	0.00208342	-0.00565913
5714.4	0.000912265	0.000233433	0.000290866
5714.6	0.00113938	-0.00240591	-0.0127701
5714.8	-0.0016512	-0.00108426	0.00821815
5715	-2.04132e-05	0.00050235	0.0121002
5715.2	0.00066653	0.00155666	0.00861724
5715.4	-0.000949369	-2.67832e-05	-0.0062759
5715.6	0.000219738	-3.78562e-05	-0.00458886
5715.8	0.00113194	0.000479413	0.0136421
5716	-2.59981e-05	0.00180185	-0.00622148
5716.2	0.000673976	0.00128775	-0.0109561
5716.4	-0.000487683	0.000244506	0.00141556
5716.6	0.000889926	-0.000562244	0.00950611
5716.8	0.00066653	0.0015274	0.00364681
5717	0.00136837	0.00415408	0.0137691
5717.2	0.000444995	0.00412561	0.0269207
5717.4	-0.00118021	0.0059313	0.0190842
5717.6	0.00274039	0.00570114	0.0279547
5717.8	0.00229546	0.0070655	0.0284989
5718	0.00410311	0.00759938	-0.00945044
5718.2	0.00524615	0.00253821	-0.0181578
5718.4	0.00852635	0.00439452	0.0210796
5718.6	0.0115478	0.0144117	0.0252518
5718.8	0.0143961	0.0175319	-0.00243017
5719	0.0306891	0.0383524	0.00829071
5719.2	0.0601271	0.0692398	0.0641082
5719.4	0.0797096	0.087402	0.060589
5719.6	0.0908664	0.113634	0.0450428
5719.8	0.133109	0.1555	0.0869468
5720	0.178227	0.14683	0.0731965
5720.2	0.0984377	0.0690532	0.0597364
5720.4	-0.0249012	-0.00414121	0.0676456
5720.6	-0.0529858	-0.0751463	-0.0186475
5720.8	-0.0621394	-0.068164	-0.0694946
5721	-0.08312	-0.0722839	-0.0401619
5721.2	-0.0844958	-0.0994263	-0.0339216
5721.4	-0.0823177	-0.073797	-0.0565607
5721.6	-0.0739682	-0.0728953	-0.0594268
5721.8	-0.0467251	-0.0435035	-0.0345203
5722	-0.0190333	-0.0102757	0.0293697
5722.2	0.0143756	0.0140826	0.0489067
5722.4	0.0312066	0.0233785	0.030966
5722.6	0.0527402	0.0335578	0.0585755
5722.8	0.0604492	0.0595217	0.069641
5723	0.0574035	0.0833738	0.110783
5723.2	0.0551417	0.0724842	0.192541
5723.4	0.0386532	0.0727199	0.247524
5723.6	0.0422964	0.0936266	0.314353
5723.8	0.0357099	0.116281	0.377626
5724	0.0279227	0.130528	0.539836
5724.2	0.0458428	0.157952	0.702137
5724.4	0.0587383	0.230295	0.781482
5724.6	0.120271	0.270333	0.97903
5724.8	0.237775	0.354168	1.04326
5725	0.370279	0.425354	1.03748
5725.2	0.550126	0.528861	1.12228
5725.4	0.781953	0.788742	1.11971
5725.6	0.977587	0.86848	1.12103
5725.8	1.13856	0.909778	0.901553
5726	1.21321	1.04125	0.694119
5726.2	1.10102	1.06238	0.720041
5726.4	0.938074	0.966299	0.347404
5726.6	0.749257	0.703785	0.392646
5726.8	0.445366	0.432678	0.423031
5727	0.0727658	0.12132	0.0980486
5727.2	-0.270503	-0.0641832	0.172387
5727.4	-0.555539	-0.160246	0.102801
5727.6	-0.621923	-0.190323	0.250209
5727.8	-0.384143	-0.0955587	0.0907744
5728	0.050536	0.0302683	0.0477639
5728.2	0.500355	0.121313	0.0734686
5728.4	0.549655	0.211822	-0.0614041
5728.6	0.392371	0.280069	-0.00484282
5728.8	0.366902	0.223749	-0.250208
5729	0.294099	0.146899	-0.26648
5729.2	0.260041	0.219828	-0.137575
5729.4	0.300647	0.21334	-0.25516
5729.6	0.350585	0.131181	-0.534139
5729.8	0.431704	0.210958	-0.506239
5730	0.501042	0.240096	-0.410894
5730.2	0.620038	0.0699295	-0.449297
5730.4	0.602766	0.0939976	-0.503337
5730.6	0.330885	0.0653564	-0.614808
5730.8	0.226189	-0.13435	-0.522583
5731	0.165909	-0.0404964	-0.428145
5731.2	-0.0192604	-0.167926	-0.410259
5731.4	-0.250554	-0.389209	-0.3012
5731.6	-0.388128	-0.365943	-0.296012
5731.8	-0.530785	-0.311834	-0.376954
5732	-0.706885	-0.41769	-0.314152
5732.2	-0.732724	-0.526085	-0.12241
5732.4	-0.820556	-0.528803	0.0222224
5732.6	-0.783292	-0.364879	-0.0872539
5732.8	-0.612204	-0.321006	-0.383829
5733	-0.490835	-0.33016	-0.0933672
5733.2	-0.452937	-0.250524	0.070675
5733.4	-0.378688	-0.271145	-0.0728325
5733.6	-0.239332	-0.171392	-0.0183392
5733.8	-0.234475	-0.0793604	0.0516459
5734	-0.228685	-0.124749	0.0926247
5734.2	-0.0593786	-0.0716773	0.0692238
5734.4	-0.00432451	0.0051989	-0.0399986
5734.6	0.000368668	0.0542106	0.118493
5734.8	0.040902	0.0472298	0.227606
5735	0.0263776	0.0616975	0.0548023
5735.2	0.0756252	-0.0116796	0.125676
5735.4	0.0391782	0.0140265	0.0726704
5735.6	0.0355554	0.0844012	0.115354
5735.8	0.139805	0.0829348	0.164914
5736	0.135646	0.202631	0.0608974
5736.2	0.137564	0.14094	0.0844435
5736.4	0.196086	0.128553	0.0746114
5736.6	0.129756	0.15807	0.19802
5736.8	0.201124	0.154525	0.268966
5737	0.199884	0.182741	0.111128
5737.2	0.186679	0.25026	0.18485
5737.4	0.380008	0.224226	0.235316
5737.6	0.370782	0.247111	0.335232
5737.8	0.250727	0.224456	0.374651
5738	0.272744	0.237087	0.146138
5738.2	0.292411	0.295182	0.223815
5738.4	0.140339	0.174476	0.303795
5738.6	0.00897873	0.0425269	0.115427
5738.8	-0.0628171	-0.00642937	0.149222
5739	-0.222136	-0.052842	0.23976
5739.2	-0.245911	-0.143125	0.0283538
5739.4	-0.205284	-0.121918	-0.172187
5739.6	-0.276741	-0.191819	-0.187896
5739.8	-0.264721	-0.204916	-0.192177
5740	-0.186953	-0.0993907	-0.431374
5740.2	-0.0568338	-0.057503	-0.30432
5740.4	0.0390832	-0.0786541	-0.224122
5740.6	0.166022	-0.0272633	-0.429397
5740.8	0.24576	0.00545437	-0.6502
5741	0.183928	-0.141981	-0.640023
5741.2	0.0271222	-0.216436	-0.333018
5741.4	-0.0258841	-0.320093	-0.365942
5741.6	-0.113608	-0.342314	-0.512098
5741.8	-0.327381	-0.284523	-0.463283
5742	-0.398079	-0.370436	-0.369353
5742.2	-0.376813	-0.315226	-0.324093
5742.4	-0.359887	-0.280248	-0.332474
5742.6	-0.397207	-0.317868	-0.354823
5742.8	-0.42347	-0.26059	-0.301091
5743	-0.46051	-0.293171	-0.183905
5743.2	-0.399233	-0.282776	-0.0455858
5743.4	-0.364688	-0.180964	-0.0608236
5743.6	-0.31545	-0.147383	-0.145339
5743.8	-0.171821	-0.137253	-0.182508
5744	-0.0764051	-0.140503	0.032254
5744.2	-0.0241826	-0.0567999	0.0155287
5744.4	-0.0516268	0.00571222	-0.0752814
5744.6	0.0115999	-0.0302174	0.0282268
5744.8	-0.00659757	-0.0821998	0.0311474
5745	-0.0434114	-0.0525676	-0.041087
5745.2	0.00108354	0.0154707	0.0353197
5745.4	-0.0070183	-0.0244223	0.0458047
5745.6	0.00657908	-0.0131626	0.0477639
5745.8	-0.0220007	0.046798	0.0925521
5746	-0.0326102	-0.00432233	-0.0398898
5746.2	-0.0440518	-0.0918081	-0.104016
5746.4	-0.0219393	-0.0351552	0.0386212
5746.6	-0.00172939	0.0250355	0.0356281
5746.8	-0.0363334	0.0255251	-0.0290238
5747	0.0468946	-0.0308272	0.0640538
5747.2	-0.00638348	-0.0103793	0.113958
5747.4	-0.0779466	0.00469508	0.0238732
5747.6	-0.0474716	-0.0510632	-0.0162712
5747.8	-0.0725273	-0.00280612	0.0445349
5748	-0.0619346	-0.0175768	0.0200456
5748.2	-0.0059553	-0.0168839	0.0769878
5748.4	0.00297682	-0.0141386	0.0485258
5748.6	-0.0503125	0.0249374	-0.0232733
5748.8	-0.00715047	0.06832	-0.00413535
5749	-0.0497782	-0.03558	0.0401268
5749.2	-0.0118362	-0.00776368	-0.0802518
5749.4	0.0454239	-0.00204208	0.0401994
5749.6	-0.0390998	-0.00793847	0.126565
5749.8	-0.0247559	0.0171997	-0.0685514
5750	0.00957631	0.0077173	0.00729465
5750.2	0.00440841	0.0080584	0.00759398
5750.4	-0.0255806	0.0083995	0.00789331
5750.6	-0.0299369	0.00874059	0.00819264
5750.8	0.0012306	0.00908169	0.00849197
5751	0.0130371	0.00942279	0.0087913
5751.2	0.0424248	0.00976389	0.00909063
5751.4	0.069372	0.010105	0.00938996
5751.6	-0.00505427	0.0104461	0.00968929
5751.8	0.00350924	0.0107872	0.00998862
5752	0.0149881	0.0111283	0.010288
5752.2	-0.0136364	0.0113183	0.0104519
5752.4	0.0244954	0.0115084	0.0106159
5752.6	-0.0149451	0.0116985	0.0107799
5752.8	0.0195305	0.0118885	0.0109439
5753	0.0886939	0.0120786	0.0111079
5753.2	0.0752994	0.0122686	0.0112719
5753.4	-0.00399314	0.0124587	0.0114359
5753.6	-0.0414622	0.0126488	0.0115999
5753.8	0.047185	0.0128388	0.0117638
5754	0.0609779	0.0130289	0.0119278
5754.2	-0.022926	0.0130774	0.0123271
5754.4	-0.0097549	0.0131259	0.0127264
5754.6	0.0758188	0.0131744	0.0131256
5754.8	0.0853113	0.0132229	0.0135249
5755	0.00585916	0.0132713	0.0139242
5755.5	-0.0148435	0.0133926	0.0149223
5756	0.0185326	0.0135138	0.0159205
5756.5	0.0094352	0.0143906	0.0154752
5757	0.000861257	0.0152673	0.0150298
5757.5	0.015169	0.0161441	0.0145845
5758	0.0242344	0.0170209	0.0141391
5758.5	0.0326997	0.0184357	0.0134498
5759	0.0413957	0.0198506	0.0127605
5759.5	0.0312513	0.0212654	0.0120711
5760	0.0288513	0.0226802	0.0113818
5761	0.0361273	0.0199172	0.0144802
5762	0.0246678	0.0171541	0.0175785
5763	-0.00288658	0.0128474	0.0192501
5764	0.000808759	0.00854083	0.0209218
5765	0.0401462	0.010834	0.0133772
5766	0.0327529	0.0131272	0.00583271
5767	0.0283274	0.0118458	0.00125411
5768	0.0101605	0.0105644	-0.00332448
5769	-0.00883264	0.00337984	-0.00395758
5770	-0.0077946	-0.00380475	-0.00459067
5771	-0.00831548	-0.00151623	-0.00572535
5772	0.00149347	0.000772295	-0.00686002
5773	-0.00902849	0.00286818	-0.00727543
5774	-0.00416627	0.00496407	-0.00769084
5775	0.00376131	0.000479136	-0.00238573
5776	-0.0130876	-0.0040058	0.00291939
5777	-0.012328	-0.0073709	-0.00307506
5778	-0.00750604	-0.010736	-0.0090695
5779	-0.0160614	-0.00956174	-0.0143964
5780	-0.00803214	-0.00838748	-0.0197233
5782	-0.0136386	-0.00852495	-0.00368003
5784	-0.0173021	-0.012477	-0.00661331
5786	-0.00272034	-0.0112454	0.000539387
5788	0.00151246	-0.000991087	0.00704448
5790	-0.000884956	0.00397715	-0.00217802
5792	0.00010171	-0.00278508	0.000967497
5794	0.000395476	-0.00557414	0.00224276
5796	-0.00552713	0.00195347	0.000943915
5798	-0.00780595	0.0068162	0.00397515
5800	-0.00145443	0.00424963	0.00609212
5802	0.0053195	0.00168305	0.00820908
5804	0.00563504	-0.00088352	0.010326
5806	0.00761973	-0.00345009	0.012443
5808	0.0101923	-0.00601667	0.01456
5810	0.00538112	-0.00858324	0.0166769
5812	0.00660347	-0.0111498	0.0187939
5814	0.00615928	-0.0137164	0.0209109
5816	0.00981218	-0.016283	0.0230278
5818	0.00206666	-0.0188495	0.0251448
5820	-0.000567175	-0.0214161	0.0272618
5822	0.00760838	-0.0239827	0.0293787
5824	0.00446035	-0.0265493	0.0314957
5826	0.00547159	-0.0291158	0.0336127
5828	0.00600011	-0.0316824	0.0357296
5830	-0.00390602	-0.034249	0.0378466
5832	-0.00819839	-0.0368155	0.0399636
5834	-0.000125782	-0.0393821	0.0420805
5836	-0.000789827	-0.0419487	0.0441975
5838	-0.00311761	-0.0445153	0.0463145
5840	-0.00447772	-0.0470818	0.0484314
5842	-0.00105027	-0.0496484	0.0505484
5844	-0.00166331	-0.052215	0.0526654
5846	-0.00636635	-0.0547816	0.0547823
5848	0.00124345	-0.0573481	0.0568993
5850	0.00720682	-0.0599147	0.0590163

## Sheet: Sample Ce HERFD XANES
energy	V16	V24	V60	V37	V55	AD14
5700	0.00183335	0.000975001	0.00197951	2.33999e-05	0.00131	9.43625e-05
5702	0.000459726	-0.00080404	0.00143224	0.000782233	-0.00107	3.40211e-05
5704	-0.00150796	-0.000115733	-9.42366e-05	-0.000514188	-0.00144	0.0020273
5706	7.32558e-05	0.00164571	-0.00144878	-0.00137782	4.33987e-06	-0.000889203
5708	0.0010317	-0.000819433	-0.000184399	0.00112381	0.00176	-0.00194115
5710	0.00113229	0.00036886	0.000417576	0.000207948	0.000898059	0.00544683
5710.2	0.00485445	0.0066002	-0.0109243	-0.0196054	-0.01729	7.82714e-05
5710.4	-0.0223751	-0.0103546	0.00157273	0.00323728	0.00812	-0.0209608
5710.6	-0.0122607	-0.00305368	0.0094148	0.00343136	0.01364	0.0317575
5710.8	0.00690826	-0.0129495	-0.0105468	-0.00852367	0.0146	0.0347344
5711	0.0116563	-0.0032296	-0.0032709	0.019986	-0.00983	-0.0182253
5711.2	0.00953626	0.0215098	0.00163563	0.00420766	-0.00989	-0.00887237
5711.4	-0.00373624	-0.00617635	0.00578732	-0.016112	-0.00105	-0.00810805
5711.6	-0.00698259	-0.0160281	0.00371147	0.0151729	-0.00299	-0.00750463
5711.8	0.000194718	-0.00419719	-0.00513707	-0.0113183	0.00636	0.00214999
5712	-0.0129453	0.00374142	-0.00513707	-0.0241273	0.00737	-0.0090534
5712.2	-0.00448709	0.0177494	0.00526311	0.00511981	-0.00287	-0.00728338
5712.4	0.030759	0.00367545	0.0164181	-0.00114881	-0.01097	-0.00299914
5712.6	0.0082333	0.00259791	-0.00144668	0.00995228	0.01007	-0.0110447
5712.8	-0.00998601	-0.000128928	0.00637442	0.000636677	0.00091379	-0.0107832
5713	-0.0140053	0.00868931	0.0026421	-0.0204593	-0.01372	0.0204536
5713.2	-0.0126361	-0.0034715	-0.0106097	0.0206652	0.01412	0.0241143
5713.4	0.00037139	-0.0183372	-0.0173195	0.0231688	0.01862	0.00168738
5713.6	0.0113251	0.00563261	-0.0106517	-0.0151416	-0.0226	-0.0179638
5713.8	-0.00300746	-0.0079356	-0.00786292	-0.0093776	-0.00599	0.00112419
5714	-0.0127907	-0.0130594	0.0101067	0.00259684	0.00374	-0.00161129
5714.2	-0.000644475	-0.00232799	0.0328152	0.00894309	0.0386	0.00158681
5714.4	0.00719535	0.00763376	0.00243242	0.00255802	0.000894563	0.000902937
5714.6	0.0359267	-0.000128928	-0.0210309	-0.0249812	-0.03312	-0.0263312
5714.8	0.000857239	0.0068421	-0.0171308	-0.00765033	0.01647	0.0271112
5715	-0.0214476	0.00857936	0.0120358	0.0181228	0.00366	0.0161894
5715.2	-0.00914682	0.00374142	0.0137971	0.00152942	-0.00537	-0.0193919
5715.4	-0.00861681	-0.0106844	-0.00784195	-0.00219682	-0.01064	0.00118453
5715.6	0.0301627	-0.0317734	0.00425664	0.00801153	-0.00905	0.00349762
5715.8	0.01	0.00827149	0.0116164	-0.00407935	0.00437	0.00335682
5716	-0.0216685	0.0144948	-0.0154324	-0.00695166	0.01718	0.00993404
5716.2	0.00551697	0.00583053	-0.0133356	-0.00582602	-0.00443	-0.0011889
5716.4	0.0101767	-0.00991475	0.0120148	-0.00477802	-0.01249	-0.0153088
5716.6	-0.00366999	0.00868931	0.00811478	0.0134068	0.00445	0.0138361
5716.8	0.0210199	0.0330769	-0.00304025	0.0232076	0.02245	0.0295048
5717	0.0103092	0.00842542	-0.00203379	0.0160656	0.02545	-0.00432665
5717.2	0.00779162	0.0111742	0.0399234	-0.00219682	0.000817654	-0.00619724
5717.4	0.0284843	-0.00338354	0.0445154	0.0267786	0.01964	0.0116839
5717.6	0.012628	0.0272934	0.022436	0.0185886	0.03277	0.0308524
5717.8	0.00136517	0.0490641	-0.0100855	-0.00411816	-0.01056	0.0284387
5718	0.00860873	0.00607243	0.0143633	0.0141443	-0.02222	0.0236516
5718.2	0.0151898	-0.00699	0.0196892	0.0159686	0.00672	-0.0179035
5718.4	-0.00537045	-0.00720991	-0.0220374	-0.0139384	0.02295	-0.0163346
5718.6	-0.00263204	0.0195527	0.016502	-0.0230017	0.0092	0.0228069
5718.8	0.019452	-0.00716593	0.0133987	0.0157357	0.00407	-0.000887191
5719	0.0227867	0.0246105	0.0371556	0.0355314	0.02581	0.0433028
5719.2	0.0337183	0.0537041	0.0389798	0.0387336	0.04529	0.057463
5719.4	0.0430377	0.0218617	0.0454799	0.0858356	0.05715	0.0386565
5719.6	0.0540356	0.0951344	0.0604302	0.0668357	0.0808	0.0638994
5719.8	0.0891491	0.0602133	0.0659867	0.0869225	0.04529	0.0971073
5720	0.0766717	0.0378489	0.108342	0.0694169	0.04537	0.0840132
5720.2	0.0194299	0.0971576	0.0495268	0.0138532	0.08207	0.0564573
5720.4	-0.00320622	0.0312077	0.00494859	0.0379767	-0.01643	-0.00378358
5720.6	-0.0259969	-0.0474307	-0.00148862	0.00748753	-0.03852	-0.0575277
5720.8	-0.00179284	-0.0342364	-0.033444	-0.0261651	0.01205	-0.00436688
5721	-0.00972101	-0.016424	-0.00832422	-0.0632917	-0.03389	-0.00951601
5721.2	-0.0261073	-0.06333	-0.0256229	-0.0561691	-0.04494	-0.034075
5721.4	-0.0156616	-0.0542698	-0.100081	-0.0402161	-0.04577	-0.0550537
5721.6	-0.0600284	-0.0127296	-0.0647284	-0.0273295	-0.03846	-0.0667599
5721.8	-0.0255552	-0.00021689	-0.0122872	-0.0194307	0.02862	-0.0108636
5722	0.00350732	0.00629233	-0.0296907	-0.0317545	0.0187	-0.00364278
5722.2	-0.0106044	-0.00978281	0.0474719	0.0274967	-0.01806	-0.0112458
5722.4	0.0376271	0.0602793	0.0676432	0.0566856	0.03004	0.0195082
5722.6	0.0620741	0.0955522	0.0376588	0.0281177	0.03604	0.0797289
5722.8	0.117417	0.0889771	0.0990954	0.0444782	0.10757	0.0685859
5723	0.113707	0.103689	0.104694	0.110833	0.1768	0.0805134
5723.2	0.161982	0.121105	0.19297	0.133733	0.13835	0.120439
5723.4	0.269531	0.244956	0.273131	0.192072	0.19744	0.159118
5723.6	0.266285	0.323485	0.288857	0.212955	0.29555	0.23551
5723.8	0.350315	0.352117	0.353837	0.340889	0.39171	0.250596
5724	0.518661	0.503566	0.438045	0.441187	0.53903	0.333284
5724.2	0.66181	0.722043	0.697148	0.461856	0.65445	0.582735
5724.4	0.735063	0.819549	0.875083	0.633942	0.61946	0.681252
5724.6	0.92101	0.899287	0.968139	0.766787	0.70952	0.634226
5724.8	1.11608	1.10327	1.05987	0.832132	0.9493	0.729324
5725	1.13211	1.18871	1.04861	0.767059	1.01944	0.866782
5725.2	1.10528	1.08137	1.12697	0.929422	1.06314	0.962101
5725.4	1.08364	1.16133	1.2713	1.02062	0.95416	0.976704
5725.6	1.06546	1.17683	1.27937	0.914265	0.86216	0.832066
5725.8	0.912861	1.17606	1.16291	0.880631	0.93813	0.779448
5726	0.751692	0.853833	0.840066	0.6124	0.81511	0.82573
5726.2	0.677821	0.521093	0.629043	0.554702	0.53237	0.627287
5726.4	0.313722	0.645252	0.560666	0.592837	0.49015	0.427135
5726.6	0.0478079	0.597378	0.317562	0.391873	0.30547	0.518572
5726.8	0.370102	0.0260399	0.0668255	0.474141	0.24916	0.347041
5727	0.172185	-0.0557212	0.132707	0.214876	0.23081	0.292613
5727.2	-0.216825	0.125701	0.141514	0.191335	0.05623	0.364782
5727.4	-0.0374365	-0.0584041	0.0983825	0.428398	-0.06627	0.249288
5727.6	-0.0713796	0.0583441	-0.106266	0.110444	-0.08378	0.402012
5727.8	-0.0158824	-0.0439342	0.0436767	0.266733	-0.02747	0.0657096
5728	-0.0298175	-0.0849467	0.0755272	0.40899	0.24731	0.157509
5728.2	-0.067272	-0.0531483	0.0897436	0.118266	0.16558	0.314437
5728.4	0.0254147	0.0982571	0.146903	0.197933	-0.0539	-0.0200556
5728.6	-0.174335	-0.0199865	-0.215846	0.212994	0.07707	0.109276
5728.8	-0.185686	-0.23246	-0.342849	-0.116274	-0.18238	0.0454349
5729	-0.208168	-0.214911	-0.195779	-0.100729	-0.35933	-0.228314
5729.2	-0.2581	-0.249041	-0.247277	-0.111791	-0.23887	-0.270875
5729.4	-0.334157	-0.407461	-0.369416	-0.276406	-0.40209	-0.132291
5729.6	-0.364655	-0.442756	-0.363335	-0.428949	-0.32343	-0.280087
5729.8	-0.301915	-0.47937	-0.572597	-0.525617	-0.31388	-0.387314
5730	-0.359753	-0.398687	-0.568613	-0.540949	-0.38288	-0.444195
5730.2	-0.604333	-0.528432	-0.395249	-0.51667	-0.34987	-0.581754
5730.4	-0.496364	-0.666093	-0.393257	-0.519853	-0.49898	-0.560815
5730.6	-0.290696	-0.378653	-0.441735	-0.415829	-0.52678	-0.480521
5730.8	-0.465491	-0.311296	-0.474906	-0.371502	-0.36779	-0.313094
5731	-0.412622	-0.207281	-0.414518	-0.311902	-0.35316	-0.455439
5731.2	-0.400829	-0.527442	-0.41802	-0.473178	-0.41757	-0.477001
5731.4	-0.32751	-0.587542	-0.537035	-0.596455	-0.3397	-0.252893
5731.6	-0.20618	-0.188567	-0.456538	-0.288205	-0.18474	-0.310479
5731.8	-0.332832	-0.33155	-0.202845	-0.349611	-0.2301	-0.315708
5732	-0.254854	-0.3774	-0.145602	-0.224413	-0.37742	-0.293422
5732.2	-0.146178	-0.201277	-0.0943983	-0.0745868	-0.24218	-0.255709
5732.4	-0.156425	-0.0330929	-0.251533	-0.0954693	-0.08461	-0.213752
5732.6	-0.0723734	0.0549576	-0.363503	-0.176146	-0.09757	-0.148663
5732.8	-0.17767	-0.159737	-0.193305	-0.181037	-0.1888	-0.0498241
5733	-0.0463142	-0.302698	0.042796	-0.103756	0.01158	-0.0332704
5733.2	0.126427	-0.0730718	0.0949018	-0.00685462	0.06163	-0.100994
5733.4	-0.060978	0.123678	-0.0598219	0.0139696	-0.15846	-0.0663979
5733.6	-0.142313	-0.00949693	-0.0471991	-0.082408	-0.03048	0.079025
5733.8	0.0050532	0.0177494	0.00717121	0.0833903	0.17538	0.0821024
5734	0.0859028	0.0226753	0.166214	0.188948	0.0058	0.0663533
5734.2	0.0866095	-0.0130154	-0.00239024	-0.012968	-0.01616	0.041734
5734.4	-0.000556139	0.0931553	0.0656512	0.0415671	0.15064	0.126373
5734.6	0.0576573	0.196797	0.122936	0.120284	0.03279	-0.0230727
5734.8	0.091225	0.139819	-0.0386651	-0.0763529	0.09895	0.077094
5735	0.0583199	0.10635	0.189447	-0.0257769	0.25629	0.152762
5735.2	0.100832	-0.00281178	0.114339	0.176022	0.03808	-0.0113866
5735.4	0.156262	-0.0487942	-0.0227293	0.12269	0.02476	0.153285
5735.6	0.173819	0.198314	0.199281	0.00381951	0.07511	0.0985555
5735.8	0.0798739	0.0822259	0.0794483	0.150346	0.06254	0.135163
5736	0.0582536	0.0496798	0.0768272	0.334077	0.02533	0.145541
5736.2	0.0498175	0.346883	0.248724	0.101769	0.14012	-0.0828711
5736.4	0.123666	0.162382	0.0765337	0.0595385	0.27186	0.15594
5736.6	0.155026	-0.0456055	0.0866193	0.124651	0.14293	0.320572
5736.8	0.132191	0.14877	0.23109	0.0648949	0.0559	0.0578652
5737	0.23857	0.0406857	0.236269	0.263705	0.19201	0.143731
5737.2	0.214984	0.126031	0.197876	0.300153	0.26912	0.240599
5737.4	0.0217046	0.258041	0.0573898	0.167522	0.21845	0.0882974
5737.6	0.0868303	0.202691	0.21138	0.124321	0.27238	0.143188
5737.8	0.236207	0.369511	0.233836	0.281948	0.27909	0.317233
5738	0.333708	0.292544	0.0608915	0.316591	0.19742	0.296013
5738.2	0.326994	0.181162	0.401854	0.221902	0.17396	0.303616
5738.4	0.280905	0.291379	0.359016	0.226579	0.21439	0.408167
5738.6	0.158206	0.159039	0.203223	0.277349	0.28542	0.113339
5738.8	0.03575	-0.103133	0.0799725	0.28288	0.14706	-0.0965484
5739	0.0712832	0.213708	-0.0399861	0.0692034	0.03243	0.105998
5739.2	0.043634	0.204186	0.0760934	-0.0534132	0.01733	0.349314
5739.4	-0.0908577	-0.135547	-0.0252874	-0.138923	-0.15577	0.0274532
5739.6	-0.157198	-0.129874	-0.112368	-0.0441753	-0.17057	-0.335018
5739.8	-0.185974	-0.21854	-0.0553557	-0.0086207	-0.13887	-0.116743
5740	-0.177714	-0.331791	-0.255098	-0.388969	-0.15327	-0.273148
5740.2	-0.14673	-0.206665	-0.547729	-0.507762	-0.34991	-0.40264
5740.4	-0.403766	-0.250228	-0.371806	-0.48589	-0.54437	-0.304103
5740.6	-0.488326	-0.560516	-0.309741	-0.42039	-0.4267	-0.489311
5740.8	-0.333627	-0.566255	-0.266798	-0.410938	-0.4063	-0.443331
5741	-0.383096	-0.437852	-0.413596	-0.418294	-0.47954	-0.459784
5741.2	-0.467744	-0.383865	-0.701005	-0.452975	-0.30057	-0.486113
5741.4	-0.42638	-0.309251	-0.439449	-0.568081	-0.32841	-0.347428
5741.6	-0.393718	-0.384833	-0.418838	-0.409017	-0.54858	-0.565079
5741.8	-0.348379	-0.389363	-0.489291	-0.471761	-0.368	-0.41143
5742	-0.291094	-0.443922	-0.376335	-0.439196	-0.3123	-0.232558
5742.2	-0.298558	-0.446319	-0.359666	-0.310097	-0.38392	-0.365953
5742.4	-0.311278	-0.283962	-0.345848	-0.356714	-0.33358	-0.355634
5742.6	-0.289283	-0.208754	-0.27183	-0.254378	-0.36629	-0.273148
5742.8	-0.140768	-0.234021	-0.195465	-0.215738	-0.15608	-0.30187
5743	-0.119744	-0.253505	-0.135433	-0.143057	-0.16531	-0.273832
5743.2	-0.183522	-0.180892	-0.111257	-0.172866	-0.18876	-0.0555364
5743.4	-0.179658	-0.144475	-0.169758	-0.157515	-0.000470574	-0.0814832
5743.6	-0.0767902	-0.0109923	-0.187539	-0.10626	-0.12401	-0.18165
5743.8	-0.0224414	0.0128895	-0.0162082	-0.111791	-0.12179	-0.0326871
5744	0.00244729	-0.125036	0.0290829	-0.0493571	0.04327	-0.0559186
5744.2	0.0395926	-0.0417132	-0.106895	-0.0291344	-0.01299	-0.0832331
5744.4	-0.0030958	-0.0118939	-0.0845013	-0.0192948	-0.01233	-0.0270955
5744.6	-0.0499581	0.014055	0.00845026	0.00182054	-0.04996	-0.039908
5744.8	-0.0750897	0.0669864	0.0215763	-0.0183245	0.02014	0.0327833
5745	-0.0205422	-0.0454296	0.0345975	-0.0857655	0.04671	0.076551
5745.2	-0.0163241	-0.0663867	0.0657142	0.136742	0.00314	0.00611241
5745.4	0.00893999	0.0885372	0.0113229	0.11419	-0.0356	-0.0594385
5745.6	0.0808014	0.127087	0.00865995	-0.148607	-0.04087	-0.0469076
5745.8	0.0647684	-0.00797958	-0.038057	0.0572484	0.02295	-0.0154697
5746	-0.00786595	-0.046881	0.0696981	0.0648367	0.01528	0.0581468
5746.2	0.0602632	0.00908514	-0.0207793	-0.00702929	0.09505	0.0402657
5746.4	0.0530418	0.105426	0.0170262	0.079043	-0.00882	0.029907
5746.6	-0.0830841	-0.0606691	0.0226666	0.0622361	0.02206	0.0210167
5746.8	-0.00503919	-0.0602073	-0.131701	0.00779805	0.08692	0.00717844
5747	0.0974307	0.115124	-0.00102732	0.0558122	-0.02308	-0.00213425
5747.2	0.0655413	0.0405537	0.0421879	0.0442842	-0.06161	0.0522736
5747.4	-0.0298395	-0.0121138	0.0766595	-0.112082	-0.00514	0.0583882
5747.6	-0.076216	0.074991	0.036233	-0.0612733	0.1356	0.043504
5747.8	0.0313994	0.0477886	-0.0884433	0.0842636	0.03541	-0.000545256
5748	0.0406306	-0.0768322	0.0399444	0.132763	-0.07423	0.0209765
5748.2	-0.000114458	0.0567168	0.258726	-0.0966532	-0.02049	-0.012694
5748.4	0.106772	0.144174	0.0040889	-0.0289016	0.09286	-0.0694954
5748.6	0.0269605	0.0311637	-0.0142582	0.145087	0.07588	0.0473256
5748.8	-0.0879205	-0.176318	-0.0195422	-0.0499199	-0.04142	0.135424
5749	-0.0373039	-0.0243186	0.0302152	-0.111558	0.01226	0.0637183
5749.2	0.0785488	0.110506	0.0561946	0.0427898	-0.031	-0.0404309
5749.4	0.136276	0.035298	-0.032123	0.0997896	0.00209	-0.0306958
5749.6	0.0591149	0.0312957	0.0416847	0.0438378	0.07694	0.0331454
5749.8	-0.0371935	0.0531543	0.0150972	0.0463996	-0.00732	0.0562762
5750	9.63437e-05	-0.00269783	0.0173446	0.000296164	0.02332	-0.00374701
5752	0.0101701	-0.00235658	-0.00534465	-0.00114687	0.00814	-0.00841177
5754	0.00869044	0.0207776	0.0132708	0.00991541	0.00483	0.00445302
5756	0.00052377	0.0127444	0.0200687	0.0194581	0.00816	0.0200372
5758	0.00967539	0.00546768	0.0107064	0.0225885	0.00232	0.0165434
5760	0.0136704	0.0154162	0.0226394	0.0041669	0.02053	0.0134721
5762	0.00926462	0.0215714	0.00508279	0.00769131	0.01589	0.0125951
5764	0.0109386	0.00959532	0.000914329	0.026963	0.00855	0.0175612
5766	0.015415	-0.00382115	0.00305098	0.00595628	0.00382	0.0132528
5768	0.00881853	0.0101517	0.0133337	0.00128877	0.00584	0.01594
5770	-0.0102289	0.00960852	-0.000842798	-0.00842469	0.00252	-0.00957032
5772	-0.00103757	-0.00832483	-0.00108393	0.00189428	-0.00813	-0.0189232
5774	0.00793517	-0.012248	0.00284549	0.00792614	0.00201	0.0112877
5776	-0.0152796	-0.0167516	-0.0147614	-0.0150504	-0.00896	-0.00935309
5778	-0.0201977	-0.00715273	-0.0203956	-0.00506137	-0.01434	-0.0215159
5780	-0.000911691	0.00785147	-0.00272364	-0.0131524	-0.0079	-0.000921385
5782	-0.00226323	-0.0124437	-0.00178007	-0.0200692	-0.00396	-0.00529211
5784	-0.00607494	-0.0158522	-0.0127757	0.000495002	0.0012	-0.00885628
5786	-0.00461076	0.00231863	0.00976077	-0.00976963	-0.01579	-0.00194719
5788	-0.00541021	-0.00562658	-0.00139216	-0.0113688	-0.00532	0.00435849
5790	-0.00176193	-0.00364083	-0.0122494	0.00260072	0.00741	0.010097
5792	-0.0019651	0.00872669	-0.00265235	0.00631531	0.000308131	-0.00211614
5794	-0.00493761	0.00584592	-0.00280541	0.00875096	0.01018	-0.00162939
5796	-0.00224336	-0.00379916	0.00828881	0.00035915	0.01062	0.000168784
5798	0.00718652	0.00798121	0.0115997	-0.00169999	-0.00648	-0.00683283
5800	0.0189485	0.0233307	0.00122885	0.000423195	-0.02151	-0.00480938
